# Supplementary material for: [5-Chloro-2-hy­droxy-N′-(2-oxidobenzyl­idene)benzohydrazidato]dimethyl­tin(IV)
Source: Acta Crystallogr Sect E Struct Rep Online. 2011 Jul 6;67(Pt 8):m1028. doi: 10.1107/S1600536811025621 (PMC3212120; doi:10.1107/S1600536811025621)
Supplement: Supplementary file 1 [file e-67-m1028-sup1.cif]

##############################################################################
#                                                                            #
# This CIF contains the data in a paper accepted for publication in          #
# Acta Crystallographica Section E. It conforms to the requirements of       #
# Notes for Authors for Acta Crystallographica Section E, and has been       #
# peer reviewed under the auspices of the IUCr Commission on Journals.       #
#                                                                            #
# Full details of the Crystallographic Information File format               #
# are given in the paper "The Crystallographic Information File (CIF):       #
# a New Standard Archive File for Crystallography" by S. R. Hall, F. H.      #
# Allen and I. D. Brown [Acta Cryst. (1991), A47, 655-685].                  #
#                                                                            #
# The current version of the core CIF dictionary is obtainable from          #
# ftp://ftp.iucr.org/pub/cif_core.dic.                                       #
#                                                                            #
# Software is freely available for graphical display of the structure(s)     #
# in this CIF. For information consult the CIF software page                 #
# http://www.iucr.org/resources/cif/software.                                #
#                                                                            #
# This file may be used for bona fide research purposes within the           #
# scientific community so long as proper attribution is given to the journal # 
# article from which it was obtained.                                        #
#                                                                            #
##############################################################################
data_I
_audit_creation_method     SHELXL-97
_chemical_name_systematic
;
[5-Chloro-2-hydroxy-<i>N</i>'-(2-
oxidobenzylidene)benzohydrazidato]dimethyltin(IV)
;
_chemical_name_common     ?
_chemical_formula_moiety     'C16 H15 Cl N2 O3 Sn'
_chemical_formula_sum     'C16 H15 Cl N2 O3 Sn'
_chemical_formula_iupac     '[Sn (C H3)2 (C14 H9 Cl N2 O3)]'
_chemical_formula_weight     437.44
_chemical_melting_point     ?
_symmetry_cell_setting     monoclinic
_symmetry_space_group_name_H-M     'P 21/c'
loop_
    _symmetry_equiv_pos_as_xyz
    'x, y, z'
    '-x, y+1/2, -z+1/2'
    '-x, -y, -z'
    'x, -y-1/2, z-1/2'
_cell_length_a     7.5096(5)
_cell_length_b     20.965(2)
_cell_length_c     10.8344(11)
_cell_angle_alpha     90.00
_cell_angle_beta     95.6340(10)
_cell_angle_gamma     90.00
_cell_volume     1697.5(3)
_cell_formula_units_Z     4
_cell_measurement_reflns_used     4020
_cell_measurement_theta_min     3.318
_cell_measurement_theta_max     27.179
_cell_measurement_temperature     298(2)
_exptl_crystal_description     block
_exptl_crystal_colour     yellow
_exptl_crystal_size_max     0.48
_exptl_crystal_size_mid     0.41
_exptl_crystal_size_min     0.23
_exptl_crystal_density_diffrn     1.712
_exptl_crystal_density_meas     ?
_exptl_crystal_density_method     'not measured'
_exptl_crystal_F_000     864
_exptl_absorpt_coefficient_mu     1.677
_exptl_absorpt_correction_type     multi-scan
_exptl_absorpt_process_details     '(SADABS; Bruker, 2001)'
_exptl_absorpt_correction_T_min     0.4998
_exptl_absorpt_correction_T_max     0.6990
_exptl_special_details
;
;
_diffrn_ambient_temperature     298(2)
_diffrn_radiation_type     MoK\a
_diffrn_radiation_wavelength     0.71073
_diffrn_radiation_source     'fine-focus sealed tube'
_diffrn_radiation_monochromator     graphite
_diffrn_measurement_device_type     'Bruker SMART CCD area-detector'
_diffrn_measurement_method     '\f and \w'
_diffrn_detector_area_resol_mean     ?
_diffrn_reflns_number     8414
_diffrn_reflns_av_R_equivalents     0.0515
_diffrn_reflns_av_sigmaI/netI     0.0500
_diffrn_reflns_theta_min     2.71
_diffrn_reflns_theta_max     25.02
_diffrn_reflns_theta_full     25.02
_diffrn_measured_fraction_theta_max     0.996
_diffrn_measured_fraction_theta_full     0.996
_diffrn_reflns_limit_h_min     -8
_diffrn_reflns_limit_h_max     8
_diffrn_reflns_limit_k_min     -24
_diffrn_reflns_limit_k_max     23
_diffrn_reflns_limit_l_min     -12
_diffrn_reflns_limit_l_max     12
_diffrn_standards_number     ?
_diffrn_standards_interval_count     ?
_diffrn_standards_interval_time     ?
_diffrn_standards_decay_%     ?
_reflns_number_total     2975
_reflns_number_gt     2357
_reflns_threshold_expression     I>2sigma(I)
_refine_ls_structure_factor_coef     Fsqd
_refine_ls_matrix_type     full
_refine_ls_R_factor_all     0.0433
_refine_ls_R_factor_gt     0.0290
_refine_ls_wR_factor_gt     0.0626
_refine_ls_wR_factor_ref     0.0707
_refine_ls_goodness_of_fit_ref     1.070
_refine_ls_restrained_S_all     1.070
_refine_ls_number_reflns     2975
_refine_ls_number_parameters     212
_refine_ls_number_restraints     0
_refine_ls_hydrogen_treatment     constr
_refine_ls_weighting_scheme     calc
_refine_ls_weighting_details
         'calc w=1/[\s^2^(Fo^2^)+(0.0260P)^2^+0.2305P] where P=(Fo^2^+2Fc^2^)/3'
_atom_sites_solution_hydrogens     geom
_atom_sites_solution_primary     direct
_atom_sites_solution_secondary     difmap
_refine_ls_shift/su_max     0.001
_refine_ls_shift/su_mean     0.000
_refine_diff_density_max     0.435
_refine_diff_density_min     -0.666
_refine_ls_extinction_method     'SHELXL97 (Sheldrick, 2008)'
_refine_ls_extinction_coef     0.0182(6)
_refine_ls_extinction_expression
                                  'Fc^*^=kFc[1+0.001xFc^2^\l^3^/sin(2\q)]^-1/4^'
loop_
    _atom_type_symbol
    _atom_type_description
    _atom_type_scat_dispersion_real
    _atom_type_scat_dispersion_imag
    _atom_type_scat_source
    'C' 'C' 0.0033 0.0016
                         'International Tables Vol C Tables 4.2.6.8 and 6.1.1.4'
    'H' 'H' 0.0000 0.0000
                         'International Tables Vol C Tables 4.2.6.8 and 6.1.1.4'
    'N' 'N' 0.0061 0.0033
                         'International Tables Vol C Tables 4.2.6.8 and 6.1.1.4'
    'O' 'O' 0.0106 0.0060
                         'International Tables Vol C Tables 4.2.6.8 and 6.1.1.4'
    'Cl' 'Cl' 0.1484 0.1585
                         'International Tables Vol C Tables 4.2.6.8 and 6.1.1.4'
    'Sn' 'Sn' -0.6537 1.4246
                         'International Tables Vol C Tables 4.2.6.8 and 6.1.1.4'
_computing_data_collection     'SMART (Bruker, 2007)'
_computing_cell_refinement     'SAINT (Bruker, 2007)'
_computing_data_reduction     'SAINT (Bruker, 2007)'
_computing_structure_solution     'SHELXS97 (Sheldrick, 2008)'
_computing_structure_refinement     'SHELXL97 (Sheldrick, 2008)'
_computing_molecular_graphics     'SHELXTL (Sheldrick, 2008)'
_computing_publication_material     'SHELXTL (Sheldrick, 2008)'
loop_
    _atom_site_type_symbol
    _atom_site_label
    _atom_site_fract_x
    _atom_site_fract_y
    _atom_site_fract_z
    _atom_site_U_iso_or_equiv
    _atom_site_adp_type
    _atom_site_calc_flag
    _atom_site_refinement_flags
    _atom_site_occupancy
    _atom_site_symmetry_multiplicity
    _atom_site_disorder_assembly
    _atom_site_disorder_group
    Sn Sn1 0.36782(3) 0.466514(11) 0.80395(2) 0.03921(13) Uani d . 1 1 . .
    Cl Cl1 -0.1037(2) 0.21038(5) 0.43753(11) 0.0807(4) Uani d . 1 1 . .
    N N1 0.2415(4) 0.48410(14) 0.5277(3) 0.0413(7) Uani d . 1 1 . .
    N N2 0.3277(4) 0.51754(13) 0.6279(3) 0.0365(7) Uani d . 1 1 . .
    O O1 0.1173(5) 0.46606(13) 0.3001(2) 0.0606(8) Uani d . 1 1 . .
    H H1 0.1802 0.4835 0.3564 0.091 Uiso calc R 1 1 . .
    O O2 0.2336(4) 0.40168(12) 0.6672(2) 0.0498(7) Uani d . 1 1 . .
    O O3 0.4514(4) 0.55533(12) 0.8723(2) 0.0534(7) Uani d . 1 1 . .
    C C1 0.1973(5) 0.42608(17) 0.5585(3) 0.0369(8) Uani d . 1 1 . .
    C C2 0.1016(5) 0.38655(16) 0.4607(3) 0.0372(8) Uani d . 1 1 . .
    C C3 0.0701(5) 0.40754(18) 0.3373(3) 0.0413(9) Uani d . 1 1 . .
    C C4 -0.0106(5) 0.36639(19) 0.2477(3) 0.0501(10) Uani d . 1 1 . .
    H H4 -0.0283 0.3799 0.1656 0.060 Uiso calc R 1 1 . .
    C C5 -0.0637(6) 0.30721(19) 0.2777(3) 0.0492(10) Uani d . 1 1 . .
    H H5 -0.1184 0.2805 0.2168 0.059 Uiso calc R 1 1 . .
    C C6 -0.0362(5) 0.28668(17) 0.3994(3) 0.0455(9) Uani d . 1 1 . .
    C C7 0.0456(5) 0.32594(17) 0.4898(3) 0.0407(9) Uani d . 1 1 . .
    H H7 0.0635 0.3116 0.5713 0.049 Uiso calc R 1 1 . .
    C C8 0.3792(5) 0.57425(17) 0.6034(3) 0.0409(9) Uani d . 1 1 . .
    H H8 0.3597 0.5870 0.5210 0.049 Uiso calc R 1 1 . .
    C C9 0.4634(5) 0.62022(16) 0.6886(3) 0.0405(9) Uani d . 1 1 . .
    C C10 0.5084(5) 0.67917(18) 0.6401(4) 0.0532(10) Uani d . 1 1 . .
    H H10 0.4906 0.6858 0.5549 0.064 Uiso calc R 1 1 . .
    C C11 0.5786(6) 0.72764(19) 0.7158(4) 0.0607(12) Uani d . 1 1 . .
    H H11 0.6094 0.7666 0.6826 0.073 Uiso calc R 1 1 . .
    C C12 0.6020(6) 0.7170(2) 0.8418(4) 0.0611(12) Uani d . 1 1 . .
    H H12 0.6478 0.7497 0.8936 0.073 Uiso calc R 1 1 . .
    C C13 0.5603(6) 0.66031(19) 0.8930(4) 0.0554(11) Uani d . 1 1 . .
    H H13 0.5786 0.6551 0.9785 0.066 Uiso calc R 1 1 . .
    C C14 0.4897(5) 0.60941(18) 0.8185(3) 0.0444(9) Uani d . 1 1 . .
    C C15 0.6154(5) 0.41890(19) 0.8108(4) 0.0536(10) Uani d . 1 1 . .
    H H15A 0.6874 0.4378 0.7521 0.080 Uiso calc R 1 1 . .
    H H15B 0.5956 0.3747 0.7907 0.080 Uiso calc R 1 1 . .
    H H15C 0.6761 0.4224 0.8927 0.080 Uiso calc R 1 1 . .
    C C16 0.1613(6) 0.45669(19) 0.9204(4) 0.0528(11) Uani d . 1 1 . .
    H H16A 0.2094 0.4617 1.0052 0.079 Uiso calc R 1 1 . .
    H H16B 0.1083 0.4152 0.9091 0.079 Uiso calc R 1 1 . .
    H H16C 0.0719 0.4887 0.8999 0.079 Uiso calc R 1 1 . .
loop_
    _atom_site_aniso_label
    _atom_site_aniso_U_11
    _atom_site_aniso_U_22
    _atom_site_aniso_U_33
    _atom_site_aniso_U_12
    _atom_site_aniso_U_13
    _atom_site_aniso_U_23
    Sn1 0.0436(2) 0.03337(18) 0.04025(17) -0.00176(11) 0.00207(11) 0.00346(11)
    Cl1 0.1181(11) 0.0464(7) 0.0724(8) -0.0281(7) -0.0178(7) 0.0042(6)
    N1 0.049(2) 0.0347(17) 0.0402(16) -0.0027(14) 0.0022(14) 0.0004(14)
    N2 0.0372(18) 0.0300(16) 0.0424(16) 0.0005(13) 0.0037(13) 0.0041(13)
    O1 0.087(2) 0.0491(18) 0.0438(16) -0.0106(15) -0.0039(15) 0.0111(13)
    O2 0.0696(19) 0.0399(15) 0.0378(14) -0.0116(14) -0.0056(13) 0.0044(12)
    O3 0.078(2) 0.0340(14) 0.0468(15) -0.0133(14) 0.0014(14) 0.0037(13)
    C1 0.035(2) 0.037(2) 0.040(2) 0.0052(16) 0.0058(16) 0.0016(16)
    C2 0.036(2) 0.038(2) 0.0373(19) 0.0063(16) 0.0004(15) -0.0022(16)
    C3 0.045(2) 0.036(2) 0.043(2) 0.0046(17) 0.0081(17) 0.0042(17)
    C4 0.057(3) 0.054(3) 0.038(2) 0.000(2) -0.0014(18) -0.0012(19)
    C5 0.053(3) 0.050(2) 0.044(2) 0.001(2) -0.0006(18) -0.0085(19)
    C6 0.050(3) 0.038(2) 0.047(2) -0.0004(18) 0.0005(18) -0.0006(17)
    C7 0.043(2) 0.042(2) 0.0366(19) 0.0005(17) -0.0003(16) 0.0010(17)
    C8 0.042(2) 0.036(2) 0.047(2) 0.0040(17) 0.0100(17) 0.0106(17)
    C9 0.039(2) 0.030(2) 0.054(2) 0.0014(16) 0.0118(18) 0.0011(17)
    C10 0.056(3) 0.038(2) 0.066(3) 0.0014(19) 0.010(2) 0.008(2)
    C11 0.063(3) 0.033(2) 0.089(3) -0.007(2) 0.020(3) 0.001(2)
    C12 0.058(3) 0.044(3) 0.082(3) -0.011(2) 0.009(2) -0.011(2)
    C13 0.064(3) 0.041(2) 0.061(3) -0.007(2) 0.004(2) -0.008(2)
    C14 0.040(2) 0.038(2) 0.056(2) 0.0007(18) 0.0088(18) -0.0022(19)
    C15 0.050(3) 0.047(2) 0.064(3) 0.009(2) 0.007(2) 0.010(2)
    C16 0.052(3) 0.062(3) 0.045(2) 0.001(2) 0.0056(19) 0.0049(19)
loop_
    _geom_bond_atom_site_label_1
    _geom_bond_atom_site_label_2
    _geom_bond_site_symmetry_2
    _geom_bond_distance
    _geom_bond_publ_flag
    Sn1 O3 . 2.078(3) ?
    Sn1 C16 . 2.103(4) ?
    Sn1 C15 . 2.105(4) ?
    Sn1 N2 . 2.182(3) ?
    Sn1 O2 . 2.183(2) ?
    Cl1 C6 . 1.740(4) ?
    N1 C1 . 1.312(4) ?
    N1 N2 . 1.397(4) ?
    N2 C8 . 1.286(4) ?
    O1 C3 . 1.349(4) ?
    O1 H1 . 0.8200 ?
    O2 C1 . 1.288(4) ?
    O3 C14 . 1.319(4) ?
    C1 C2 . 1.476(5) ?
    C2 C7 . 1.385(5) ?
    C2 C3 . 1.405(5) ?
    C3 C4 . 1.393(5) ?
    C4 C5 . 1.353(5) ?
    C4 H4 . 0.9300 ?
    C5 C6 . 1.383(5) ?
    C5 H5 . 0.9300 ?
    C6 C7 . 1.378(5) ?
    C7 H7 . 0.9300 ?
    C8 C9 . 1.437(5) ?
    C8 H8 . 0.9300 ?
    C9 C10 . 1.398(5) ?
    C9 C14 . 1.420(5) ?
    C10 C11 . 1.377(6) ?
    C10 H10 . 0.9300 ?
    C11 C12 . 1.377(6) ?
    C11 H11 . 0.9300 ?
    C12 C13 . 1.362(6) ?
    C12 H12 . 0.9300 ?
    C13 C14 . 1.409(5) ?
    C13 H13 . 0.9300 ?
    C15 H15A . 0.9600 ?
    C15 H15B . 0.9600 ?
    C15 H15C . 0.9600 ?
    C16 H16A . 0.9600 ?
    C16 H16B . 0.9600 ?
    C16 H16C . 0.9600 ?
    CG1 CG2 3_666 3.8154(2) ?
loop_
    _geom_angle_atom_site_label_1
    _geom_angle_atom_site_label_2
    _geom_angle_atom_site_label_3
    _geom_angle_site_symmetry_1
    _geom_angle_site_symmetry_3
    _geom_angle
    _geom_angle_publ_flag
    O3 Sn1 C16 . . 95.08(14) ?
    O3 Sn1 C15 . . 100.23(14) ?
    C16 Sn1 C15 . . 129.29(15) ?
    O3 Sn1 N2 . . 83.30(10) ?
    C16 Sn1 N2 . . 121.70(13) ?
    C15 Sn1 N2 . . 108.00(13) ?
    O3 Sn1 O2 . . 154.56(10) ?
    C16 Sn1 O2 . . 91.59(13) ?
    C15 Sn1 O2 . . 94.35(13) ?
    N2 Sn1 O2 . . 72.36(10) ?
    C1 N1 N2 . . 112.1(3) ?
    C8 N2 N1 . . 115.4(3) ?
    C8 N2 Sn1 . . 128.0(2) ?
    N1 N2 Sn1 . . 116.6(2) ?
    C3 O1 H1 . . 109.5 ?
    C1 O2 Sn1 . . 114.5(2) ?
    C14 O3 Sn1 . . 133.1(2) ?
    O2 C1 N1 . . 124.4(3) ?
    O2 C1 C2 . . 118.6(3) ?
    N1 C1 C2 . . 117.1(3) ?
    C7 C2 C3 . . 118.6(3) ?
    C7 C2 C1 . . 119.3(3) ?
    C3 C2 C1 . . 122.1(3) ?
    O1 C3 C4 . . 117.7(3) ?
    O1 C3 C2 . . 123.0(3) ?
    C4 C3 C2 . . 119.4(4) ?
    C5 C4 C3 . . 121.3(4) ?
    C5 C4 H4 . . 119.4 ?
    C3 C4 H4 . . 119.4 ?
    C4 C5 C6 . . 119.6(4) ?
    C4 C5 H5 . . 120.2 ?
    C6 C5 H5 . . 120.2 ?
    C7 C6 C5 . . 120.4(4) ?
    C7 C6 Cl1 . . 120.0(3) ?
    C5 C6 Cl1 . . 119.5(3) ?
    C6 C7 C2 . . 120.7(3) ?
    C6 C7 H7 . . 119.7 ?
    C2 C7 H7 . . 119.7 ?
    N2 C8 C9 . . 127.6(3) ?
    N2 C8 H8 . . 116.2 ?
    C9 C8 H8 . . 116.2 ?
    C10 C9 C14 . . 119.9(3) ?
    C10 C9 C8 . . 117.3(3) ?
    C14 C9 C8 . . 122.6(3) ?
    C11 C10 C9 . . 121.4(4) ?
    C11 C10 H10 . . 119.3 ?
    C9 C10 H10 . . 119.3 ?
    C12 C11 C10 . . 118.4(4) ?
    C12 C11 H11 . . 120.8 ?
    C10 C11 H11 . . 120.8 ?
    C13 C12 C11 . . 122.2(4) ?
    C13 C12 H12 . . 118.9 ?
    C11 C12 H12 . . 118.9 ?
    C12 C13 C14 . . 121.1(4) ?
    C12 C13 H13 . . 119.4 ?
    C14 C13 H13 . . 119.4 ?
    O3 C14 C13 . . 118.9(3) ?
    O3 C14 C9 . . 124.0(3) ?
    C13 C14 C9 . . 117.0(4) ?
    Sn1 C15 H15A . . 109.5 ?
    Sn1 C15 H15B . . 109.5 ?
    H15A C15 H15B . . 109.5 ?
    Sn1 C15 H15C . . 109.5 ?
    H15A C15 H15C . . 109.5 ?
    H15B C15 H15C . . 109.5 ?
    Sn1 C16 H16A . . 109.5 ?
    Sn1 C16 H16B . . 109.5 ?
    H16A C16 H16B . . 109.5 ?
    Sn1 C16 H16C . . 109.5 ?
    H16A C16 H16C . . 109.5 ?
    H16B C16 H16C . . 109.5 ?
loop_
    _geom_torsion_atom_site_label_1
    _geom_torsion_atom_site_label_2
    _geom_torsion_atom_site_label_3
    _geom_torsion_atom_site_label_4
    _geom_torsion_site_symmetry_1
    _geom_torsion_site_symmetry_2
    _geom_torsion_site_symmetry_3
    _geom_torsion_site_symmetry_4
    _geom_torsion
    _geom_torsion_publ_flag
    C1 N1 N2 C8 . . . . 178.1(3) ?
    C1 N1 N2 Sn1 . . . . 0.5(4) ?
    O3 Sn1 N2 C8 . . . . 10.7(3) ?
    C16 Sn1 N2 C8 . . . . 102.5(3) ?
    C15 Sn1 N2 C8 . . . . -87.9(3) ?
    O2 Sn1 N2 C8 . . . . -176.8(3) ?
    O3 Sn1 N2 N1 . . . . -172.0(2) ?
    C16 Sn1 N2 N1 . . . . -80.1(3) ?
    C15 Sn1 N2 N1 . . . . 89.4(3) ?
    O2 Sn1 N2 N1 . . . . 0.5(2) ?
    O3 Sn1 O2 C1 . . . . 16.0(4) ?
    C16 Sn1 O2 C1 . . . . 121.4(3) ?
    C15 Sn1 O2 C1 . . . . -109.0(3) ?
    N2 Sn1 O2 C1 . . . . -1.5(2) ?
    C16 Sn1 O3 C14 . . . . -132.8(4) ?
    C15 Sn1 O3 C14 . . . . 95.7(4) ?
    N2 Sn1 O3 C14 . . . . -11.5(4) ?
    O2 Sn1 O3 C14 . . . . -28.3(5) ?
    Sn1 O2 C1 N1 . . . . 2.6(4) ?
    Sn1 O2 C1 C2 . . . . -178.2(2) ?
    N2 N1 C1 O2 . . . . -2.1(5) ?
    N2 N1 C1 C2 . . . . 178.7(3) ?
    O2 C1 C2 C7 . . . . 3.3(5) ?
    N1 C1 C2 C7 . . . . -177.4(3) ?
    O2 C1 C2 C3 . . . . -174.6(3) ?
    N1 C1 C2 C3 . . . . 4.8(5) ?
    C7 C2 C3 O1 . . . . 179.0(3) ?
    C1 C2 C3 O1 . . . . -3.1(5) ?
    C7 C2 C3 C4 . . . . -2.1(5) ?
    C1 C2 C3 C4 . . . . 175.8(3) ?
    O1 C3 C4 C5 . . . . -179.2(4) ?
    C2 C3 C4 C5 . . . . 1.8(6) ?
    C3 C4 C5 C6 . . . . -0.6(6) ?
    C4 C5 C6 C7 . . . . -0.4(6) ?
    C4 C5 C6 Cl1 . . . . -179.7(3) ?
    C5 C6 C7 C2 . . . . 0.1(6) ?
    Cl1 C6 C7 C2 . . . . 179.4(3) ?
    C3 C2 C7 C6 . . . . 1.2(5) ?
    C1 C2 C7 C6 . . . . -176.8(3) ?
    N1 N2 C8 C9 . . . . 177.0(3) ?
    Sn1 N2 C8 C9 . . . . -5.6(5) ?
    N2 C8 C9 C10 . . . . 179.8(4) ?
    N2 C8 C9 C14 . . . . -4.8(6) ?
    C14 C9 C10 C11 . . . . 0.1(6) ?
    C8 C9 C10 C11 . . . . 175.6(4) ?
    C9 C10 C11 C12 . . . . -0.7(6) ?
    C10 C11 C12 C13 . . . . 0.9(7) ?
    C11 C12 C13 C14 . . . . -0.3(7) ?
    Sn1 O3 C14 C13 . . . . -174.0(3) ?
    Sn1 O3 C14 C9 . . . . 6.4(6) ?
    C12 C13 C14 O3 . . . . 180.0(4) ?
    C12 C13 C14 C9 . . . . -0.4(6) ?
    C10 C9 C14 O3 . . . . -179.9(4) ?
    C8 C9 C14 O3 . . . . 4.8(6) ?
    C10 C9 C14 C13 . . . . 0.5(5) ?
    C8 C9 C14 C13 . . . . -174.8(3) ?
loop_
    _geom_hbond_atom_site_label_D
    _geom_hbond_atom_site_label_H
    _geom_hbond_atom_site_label_A
    _geom_hbond_site_symmetry_A
    _geom_hbond_distance_DH
    _geom_hbond_distance_HA
    _geom_hbond_distance_DA
    _geom_hbond_angle_DHA
    C15 H15A O1 3_666 0.96 2.59 3.430(5) 147
    O1 H1 N1 . 0.82 1.87 2.577(4) 144
data_global
_journal_date_recd_electronic     2011-06-06
_journal_date_accepted     2011-06-29
_journal_name_full     'Acta Crystallographica, Section E'
_journal_year     2011
_journal_volume     67
_journal_issue      8
_journal_page_first     m1028
_journal_page_last     m1028
_journal_paper_category     QM
_journal_coeditor_code     CV5115
_publ_contact_author_name     'Prof. Handong Yin'
_publ_contact_author_address
;
  College of Chemistry and Chemical Engineering
  Liaocheng University
  Shandong 252059
  People's Republic of China
;
_publ_contact_author_email     handongyin@163.com
_publ_contact_author_fax     '86 635 8239121'
_publ_contact_author_phone     '86 635 8239121'
_publ_section_title
;\
[5-Chloro-2-hydroxy-<i>N</i>'-(2-oxidobenzylidene)benzohydrazidato]\
dimethyltin(IV)
;
loop_
    _publ_author_name
    _publ_author_address
    'Xiuyun Zhang'
;
  College of Chemistry and Chemical Engineering
  Liaocheng University
  Shandong 252059
  People's Republic of China
;
    'Caihong Yue'
;
  College of Chemistry and Chemical Engineering
  Liaocheng University
  Shandong 252059
  People's Republic of China
;
    'Handong Yin'
;
  College of Chemistry and Chemical Engineering
  Liaocheng University
  Shandong 252059
  People's Republic of China
;
