# Supplementary material for: [5-Chloro-2-hy­droxy-N′-(2-oxidobenzyl­idene)benzohydrazidato]dimethyl­tin(IV)
Source: Acta Crystallogr Sect E Struct Rep Online. 2011 Jul 6;67(Pt 8):m1028. doi: 10.1107/S1600536811025621 (PMC3212120; doi:10.1107/S1600536811025621)
Supplement: Supplementary file 2 [file e-67-m1028-Isup2.hkl]

# 
# h,k,l, Fc-squared, Fo-squared, sigma(Fo-squared) and status flag 
# 
data_I
_shelx_title ' 101111k in P2(1)/c' 
_shelx_refln_list_code          4 
_shelx_F_calc_maximum      222.76 
_exptl_crystal_F_000       864.00 
_reflns_d_resolution_high  0.8403 
 
loop_ 
 _symmetry_equiv_pos_as_xyz 
 'x, y, z' 
 '-x, y+1/2, -z+1/2' 
 '-x, -y, -z' 
 'x, -y-1/2, z-1/2' 
 
_cell_length_a     7.5096 
_cell_length_b    20.9647 
_cell_length_c    10.8344 
_cell_angle_alpha  90.000 
_cell_angle_beta   95.634 
_cell_angle_gamma  90.000 
 
_shelx_F_squared_multiplier     1.000 
 
loop_ 
 _refln_index_h 
 _refln_index_k 
 _refln_index_l 
 _refln_F_squared_calc 
 _refln_F_squared_meas 
 _refln_F_squared_sigma 
 _refln_observed_status 
   2   0   0     9743.03    11139.49    376.67 o 
   3   0   0     6004.46     6012.49    215.79 o 
   4   0   0    15008.08    15306.98    525.33 o 
   5   0   0     1605.09     1527.43     80.00 o 
   6   0   0       20.05        3.81     20.93 o 
   7   0   0     3400.55     3499.10    165.51 o 
   2   1   0     4746.58     4824.96    269.39 o 
   3   1   0       39.89       36.69      9.82 o 
   4   1   0      622.12      544.84     29.59 o 
   5   1   0      105.39       78.60     17.80 o 
   6   1   0      325.39      268.28     32.03 o 
   7   1   0       81.45       76.65     27.10 o 
   8   1   0        0.48       44.78     45.76 o 
   1   2   0    22296.62    21787.33    423.58 o 
   2   2   0    13700.02    14238.47    281.64 o 
   3   2   0     6920.46     6933.95    174.41 o 
   4   2   0     8915.49     9233.78    387.08 o 
   5   2   0     2109.30     2081.25     69.60 o 
   6   2   0      743.39      668.27     64.31 o 
   7   2   0     1987.88     2007.68    123.59 o 
   8   2   0     1091.04     1151.56    142.91 o 
   1   3   0    17820.56    17713.52    704.57 o 
   2   3   0    11325.47    12282.09    244.39 o 
   3   3   0      542.39      510.60     29.62 o 
   4   3   0     1662.24     1660.76     48.29 o 
   5   3   0     1574.70     1575.05     41.71 o 
   6   3   0     1509.69     1517.90     61.85 o 
   7   3   0      309.60      313.97     40.81 o 
   8   3   0      130.71      113.65     58.08 o 
   0   4   0    14502.57    12524.41    426.40 o 
   1   4   0     2504.89     2482.15     66.36 o 
   2   4   0     3892.88     4090.11     88.56 o 
   3   4   0     6122.75     6415.87    115.34 o 
   4   4   0    10855.15    11263.03    224.18 o 
   5   4   0      721.97      674.52     26.28 o 
   6   4   0       93.67       82.45     19.10 o 
   7   4   0      469.20      492.50     65.36 o 
   8   4   0      357.01      453.19    125.42 o 
   1   5   0    14008.06    14003.80    427.11 o 
   2   5   0     6824.44     6855.19    143.10 o 
   3   5   0     1567.19     1556.27     35.15 o 
   4   5   0        1.54        1.97      7.49 o 
   5   5   0     3991.83     4050.41     83.10 o 
   6   5   0     3056.07     3153.26     89.19 o 
   7   5   0      371.49      389.11     75.49 o 
   8   5   0       81.90       77.78     35.40 o 
   0   6   0       38.04       38.08     11.02 o 
   1   6   0       11.98        5.99      5.33 o 
   2   6   0      133.45      119.49     11.86 o 
   3   6   0     1940.31     1934.63     41.30 o 
   4   6   0       32.50       30.19      8.52 o 
   5   6   0       33.40       36.23     14.56 o 
   6   6   0      179.58      137.00     21.29 o 
   7   6   0       90.75       43.13     27.26 o 
   8   6   0       35.64       34.48     35.69 o 
   1   7   0    11187.68    10737.48    220.59 o 
   2   7   0    16388.00    16250.43    326.06 o 
   3   7   0     5418.16     5580.58    124.04 o 
   4   7   0       26.35       29.25     11.17 o 
   5   7   0     4735.12     4927.93    118.17 o 
   6   7   0     2815.45     3040.15    154.67 o 
   7   7   0      202.86      199.82     37.50 o 
   8   7   0       39.47        3.99     29.22 o 
   0   8   0     3274.88     3007.02    126.91 o 
   1   8   0        0.52       18.43      7.52 o 
   2   8   0      530.41      589.00     29.23 o 
   3   8   0        0.69       -5.21      8.56 o 
   4   8   0      777.65      718.71     38.75 o 
   5   8   0      130.56      135.64     20.23 o 
   6   8   0        5.73      -12.30     13.94 o 
   7   8   0      121.97      116.83     34.02 o 
   8   8   0        0.84       -3.84     60.30 o 
   1   9   0    14672.73    13916.93    286.68 o 
   2   9   0     9931.18    10192.94    214.23 o 
   3   9   0     9714.26    10369.57    219.39 o 
   4   9   0      392.65      373.61     23.41 o 
   5   9   0     3630.58     3687.23    172.52 o 
   6   9   0     2450.80     2577.52     77.18 o 
   7   9   0     1014.80     1195.66    235.46 o 
   8   9   0       35.97       66.73     34.50 o 
   0  10   0        4.39        5.41     14.88 o 
   1  10   0     7170.32     7176.04    131.78 o 
   2  10   0       29.47       61.14     13.99 o 
   3  10   0      968.09      976.25     37.35 o 
   4  10   0     1972.53     1875.50     65.55 o 
   5  10   0     1329.88     1361.64     57.30 o 
   6  10   0      334.61      337.49     34.21 o 
   7  10   0        4.29       32.06     28.45 o 
   8  10   0      134.71      130.95     43.45 o 
   1  11   0     4312.14     4293.28     85.68 o 
   2  11   0     9827.86     9563.48    206.62 o 
   3  11   0      475.76      446.83     25.97 o 
   4  11   0        0.16       -8.33     12.04 o 
   5  11   0     2402.35     2351.44     72.85 o 
   6  11   0     1574.71     1612.12     98.40 o 
   7  11   0     1020.07     1223.15    248.49 o 
   1  12   0      468.13      564.00     77.83 o 
   2  12   0      535.09      623.64     31.23 o 
   3  12   0     1628.01     1660.90     69.80 o 
   4  12   0     5080.31     5249.37    128.32 o 
   5  12   0       87.69      134.02     24.47 o 
   6  12   0      110.03      117.43     23.93 o 
   7  12   0      338.73      416.61     74.45 o 
   1  13   0     4412.31     4321.15    195.07 o 
   2  13   0       45.25       40.26     15.46 o 
   3  13   0     1920.69     1769.94     95.44 o 
   4  13   0      200.41      216.62     25.09 o 
   5  13   0       52.51       52.96     19.68 o 
   6  13   0      238.33      190.93     28.60 o 
   7  13   0       35.40       13.37     23.88 o 
   0  14   0     7090.45     7282.17    287.98 o 
   1  14   0     4757.35     4867.97    148.00 o 
   2  14   0        6.51      -17.71     11.81 o 
   3  14   0     1703.16     1692.48     94.88 o 
   4  14   0     1790.01     1830.83     73.49 o 
   5  14   0       76.65       44.31     19.39 o 
   6  14   0      263.25      248.22     29.16 o 
   7  14   0     1003.89     1131.34    145.88 o 
   1  15   0       95.29      146.54     26.09 o 
   2  15   0      337.54      301.80     29.33 o 
   3  15   0      170.85      215.53     26.10 o 
   4  15   0      504.34      535.23     35.83 o 
   5  15   0      421.39      453.36     54.78 o 
   6  15   0        1.45      -18.35     19.00 o 
   7  15   0       16.98       11.24     51.37 o 
   0  16   0    11010.63    10594.03    537.99 o 
   1  16   0     1218.08     1336.92     64.47 o 
   2  16   0      302.82      291.74     29.85 o 
   3  16   0     2399.68     2369.39    137.42 o 
   4  16   0     5117.30     5270.20    213.23 o 
   5  16   0      619.12      670.93     38.59 o 
   6  16   0        4.18      -12.64     22.37 o 
   1  17   0     1291.52     1227.69     48.05 o 
   2  17   0     2422.92     2397.40     81.96 o 
   3  17   0     1149.95     1161.85     71.90 o 
   4  17   0       47.03       51.35     22.92 o 
   5  17   0      239.01      290.60     34.05 o 
   6  17   0      343.21      362.95     41.86 o 
   0  18   0     1760.38     1972.14    118.55 o 
   1  18   0      329.74      343.44     38.42 o 
   2  18   0      370.76      375.40     29.70 o 
   3  18   0     2877.74     2836.40    120.98 o 
   4  18   0     1744.31     1786.63     59.96 o 
   5  18   0      439.81      497.14     51.46 o 
   6  18   0       74.64       15.94     27.43 o 
   1  19   0     1547.43     1574.55     75.95 o 
   2  19   0     1923.96     2038.68     70.37 o 
   3  19   0      503.10      528.85     35.75 o 
   4  19   0        8.29      -11.61     18.56 o 
   5  19   0     1073.40     1057.91     58.76 o 
   0  20   0     1676.92     1450.97    105.37 o 
   1  20   0      831.94      879.79     57.43 o 
   2  20   0        4.72        8.20     19.11 o 
   3  20   0      478.68      455.69     35.38 o 
   4  20   0      562.54      573.43     44.42 o 
   5  20   0      203.78      254.44     32.32 o 
   1  21   0     1666.30     1800.32     86.13 o 
   2  21   0     1631.48     1594.35     81.19 o 
   3  21   0     1575.25     1580.10     57.22 o 
   4  21   0      107.24       70.18     24.26 o 
   0  22   0      192.98      138.44     50.86 o 
   1  22   0        1.56       21.92     28.65 o 
   2  22   0        8.07       39.44     29.76 o 
   3  22   0       21.05       16.77     30.44 o 
   4  22   0       47.62       19.59     21.67 o 
   1  23   0      597.54      599.95     58.84 o 
   2  23   0     1611.66     1573.09    125.38 o 
   3  23   0      263.46      213.02     43.45 o 
   0  24   0      331.13      309.49     69.80 o 
   1  24   0        8.08       11.62     28.76 o 
   2  24   0       47.94       66.76     33.38 o 
  -8   1   1      689.52      741.37    175.95 o 
  -7   1   1       34.98        2.44     23.36 o 
  -6   1   1     2420.10     2383.15     85.13 o 
  -5   1   1     5346.33     5589.96    155.65 o 
  -4   1   1     2522.67     2438.79    117.00 o 
  -3   1   1     1062.68     1138.52     58.91 o 
  -2   1   1    45115.91    42848.71    999.13 o 
  -1   1   1    49620.97    41065.32    661.34 o 
   1   1   1     5606.05     5900.58    137.70 o 
   2   1   1    18408.28    18527.40    302.28 o 
   3   1   1     3919.76     3643.25     67.70 o 
   4   1   1     1612.66     1613.83     37.94 o 
   5   1   1     1705.05     1600.74     40.83 o 
   6   1   1     4990.01     4997.03    115.72 o 
   7   1   1      129.44      192.42     32.02 o 
   8   1   1       23.19      -14.07     38.69 o 
  -8   2   1      320.57      303.41     72.90 o 
  -7   2   1      223.65      199.00     29.59 o 
  -6   2   1       68.24       12.60     18.26 o 
  -5   2   1       95.39       54.71     20.51 o 
  -4   2   1     4616.33     4840.65    160.24 o 
  -3   2   1     2411.46     2464.53     73.46 o 
  -2   2   1    43540.03    42817.23    829.62 o 
  -1   2   1     2409.35     2414.10     52.30 o 
   0   2   1     1678.60     1658.87     61.71 o 
   1   2   1       21.60       30.38     10.86 o 
   2   2   1     1013.80     1093.88     23.73 o 
   3   2   1     2222.80     2263.76     45.71 o 
   4   2   1     1958.01     1901.30     58.28 o 
   5   2   1     2902.54     2920.43     63.05 o 
   6   2   1       42.56       42.08     15.71 o 
   7   2   1      253.16      193.73     46.61 o 
   8   2   1       89.20      117.60     34.37 o 
  -8   3   1      282.13      322.45    148.52 o 
  -7   3   1       25.77       -3.62     17.86 o 
  -6   3   1     1133.44     1156.73     80.55 o 
  -5   3   1     5852.75     6320.43    279.35 o 
  -4   3   1      261.51      267.17     19.08 o 
  -3   3   1     1765.75     1729.26     46.64 o 
  -2   3   1    42057.21    40668.86    788.61 o 
  -1   3   1    16796.58    16853.50    329.62 o 
   0   3   1      763.76      796.57     19.73 o 
   1   3   1    10246.94    10236.61    218.60 o 
   2   3   1    14606.30    15057.73    324.47 o 
   3   3   1     8045.97     8003.74    125.91 o 
   4   3   1       72.14      106.10     21.81 o 
   5   3   1     2209.01     2254.94     52.31 o 
   6   3   1     3057.54     2949.68     68.90 o 
   7   3   1      901.57      956.93     90.83 o 
   8   3   1       12.86      -11.21     26.65 o 
  -8   4   1      514.14      457.38     64.93 o 
  -7   4   1     1342.71     1508.57    186.81 o 
  -6   4   1      570.27      569.50     55.19 o 
  -5   4   1      333.47      347.72     26.28 o 
  -4   4   1      742.41      776.61     63.61 o 
  -3   4   1    14118.33    14625.51    294.76 o 
  -2   4   1      415.07      438.87     17.34 o 
  -1   4   1     4620.35     4662.94     98.09 o 
   0   4   1    24723.38    22538.13    640.40 o 
   1   4   1    15314.85    16110.05    313.67 o 
   2   4   1       87.67       99.18      6.39 o 
   3   4   1     1697.84     1701.81     43.42 o 
   4   4   1     7501.33     7429.17    121.05 o 
   5   4   1     7347.56     7590.66    126.53 o 
   6   4   1        5.21        6.68     14.83 o 
   7   4   1      587.57      592.29     81.51 o 
   8   4   1      492.55      519.11    166.51 o 
  -8   5   1       78.64       39.35     36.66 o 
  -7   5   1        1.06      -15.40     16.77 o 
  -6   5   1     2183.33     2195.26     76.08 o 
  -5   5   1     1959.12     1880.98     87.72 o 
  -4   5   1    10060.14    10467.69    220.25 o 
  -3   5   1     1764.44     1829.25     49.24 o 
  -2   5   1     2596.55     2557.09     66.70 o 
  -1   5   1      188.37      178.63     10.63 o 
   0   5   1     3575.18     3498.36     65.47 o 
   1   5   1     2632.82     2725.69     53.80 o 
   2   5   1     5094.59     5386.10    113.44 o 
   3   5   1      631.43      603.80     17.28 o 
   4   5   1       42.50       30.44      8.52 o 
   5   5   1     1316.32     1332.74     34.26 o 
   6   5   1      760.09      785.48     38.02 o 
   7   5   1      184.50      156.53     34.16 o 
   8   5   1        2.63      -16.85     41.32 o 
  -8   6   1      961.91      973.02     81.98 o 
  -7   6   1     1756.31     1728.08    101.36 o 
  -6   6   1     2754.50     2840.92    129.68 o 
  -5   6   1        1.62      -12.39     11.16 o 
  -4   6   1     3679.29     3649.77     89.32 o 
  -3   6   1     7533.54     7492.26    160.02 o 
  -2   6   1     4014.58     3879.68     87.53 o 
  -1   6   1     2142.81     2133.76     76.51 o 
   0   6   1    13540.22    13274.91    227.43 o 
   1   6   1     9590.56     9492.71    166.57 o 
   2   6   1     3956.36     4208.56     80.92 o 
   3   6   1     4680.99     4560.30     85.10 o 
   4   6   1     7578.14     7773.27    126.42 o 
   5   6   1     3935.71     3974.81     86.01 o 
   6   6   1       14.62       22.84     16.81 o 
   7   6   1     1015.88     1034.93     98.89 o 
   8   6   1      919.44      966.00    169.26 o 
  -8   7   1        0.68       -3.21     29.80 o 
  -7   7   1        0.13      -22.09     16.68 o 
  -6   7   1       20.08       -0.31     15.29 o 
  -5   7   1     1077.17     1052.29     40.46 o 
  -4   7   1        0.50      -10.88      9.95 o 
  -3   7   1       49.20       39.87     10.95 o 
  -2   7   1     1064.82     1096.59     34.11 o 
  -1   7   1     1457.40     1463.95     32.77 o 
   0   7   1     1443.20     1482.48     34.93 o 
   1   7   1       52.71       63.06     32.92 o 
   2   7   1      640.36      662.97     21.96 o 
   3   7   1     1204.34     1248.31     30.23 o 
   4   7   1      519.15      463.03     40.43 o 
   5   7   1       84.71       93.23     15.89 o 
   6   7   1       64.93       32.33     17.53 o 
   7   7   1       73.79       66.43     29.98 o 
   8   7   1       18.53        6.50     29.01 o 
  -8   8   1      270.60      354.41     59.74 o 
  -7   8   1     1995.72     2106.88    219.73 o 
  -6   8   1      360.36      324.35     43.04 o 
  -5   8   1      117.75      106.60     18.43 o 
  -4   8   1     6475.64     6364.34    237.54 o 
  -3   8   1    16295.91    16985.31    572.55 o 
  -2   8   1       13.51       39.79      9.57 o 
  -1   8   1      843.32      845.34     22.98 o 
   0   8   1    11497.81    11310.54    232.95 o 
   1   8   1    28675.96    27179.75    571.68 o 
   2   8   1      624.10      643.52     22.71 o 
   3   8   1     2847.32     2843.73     57.58 o 
   4   8   1     7143.71     7303.26    139.91 o 
   5   8   1     5113.45     5508.35    156.29 o 
   6   8   1       15.14       -8.17     15.37 o 
   7   8   1      873.06      895.85     59.27 o 
   8   8   1     1173.18     1313.02     77.88 o 
  -8   9   1        3.92       41.24     35.08 o 
  -7   9   1      244.00      248.10     36.76 o 
  -6   9   1      526.05      521.14     33.21 o 
  -5   9   1      942.91      884.70     62.08 o 
  -4   9   1       32.30       32.63     13.30 o 
  -3   9   1     1154.78     1188.84     41.03 o 
  -2   9   1      647.81      616.58     47.06 o 
  -1   9   1     3481.77     3545.70     70.24 o 
   0   9   1      655.54      752.09     24.14 o 
   1   9   1        4.51       -5.35      9.94 o 
   2   9   1     2192.81     2284.29     81.94 o 
   3   9   1     2702.82     2887.29     65.12 o 
   4   9   1        1.92       -1.47     10.09 o 
   5   9   1      237.31      326.04     30.19 o 
   6   9   1      233.04      207.87     31.33 o 
   7   9   1      165.27      257.82     40.87 o 
   8   9   1        3.41       30.78     31.12 o 
  -8  10   1      478.19      546.82     72.11 o 
  -7  10   1      444.82      472.32     34.93 o 
  -6  10   1     1140.22     1180.12     68.98 o 
  -5  10   1       88.67       75.24     19.25 o 
  -4  10   1     3568.49     3459.83    119.00 o 
  -3  10   1     4791.45     4810.65    123.21 o 
  -2  10   1     4127.86     4180.06    189.52 o 
  -1  10   1     1805.60     1829.06     42.80 o 
   0  10   1     3799.61     3496.68    119.05 o 
   1  10   1     6663.19     6578.54    124.94 o 
   2  10   1     1057.66      993.34     32.29 o 
   3  10   1     1914.42     2041.24     70.35 o 
   4  10   1     4806.15     5081.44    105.90 o 
   5  10   1     1062.38     1083.99     41.69 o 
   6  10   1      322.61      391.81     73.08 o 
   7  10   1     1780.53     1866.56     90.53 o 
   8  10   1      469.97      577.01     63.17 o 
  -8  11   1      127.65      183.06     77.00 o 
  -7  11   1       28.66        7.29     19.93 o 
  -6  11   1      789.35      888.57     63.09 o 
  -5  11   1     1411.22     1396.09     75.90 o 
  -4  11   1      841.74      784.58     39.91 o 
  -3  11   1     1601.25     1457.37     64.41 o 
  -2  11   1     4512.10     4749.99    113.78 o 
  -1  11   1     2143.72     2070.73     54.28 o 
   0  11   1     7319.71     7570.00    259.55 o 
   1  11   1      489.16      512.10     24.57 o 
   2  11   1     5821.52     5963.74    117.84 o 
   3  11   1     1898.56     2020.18     52.68 o 
   4  11   1       54.44       55.35     14.27 o 
   5  11   1      517.79      514.73     28.80 o 
   6  11   1     1065.38     1223.50     74.65 o 
   7  11   1      222.07      278.09     45.04 o 
  -7  12   1       19.47        1.39     24.45 o 
  -6  12   1        2.09        3.55     17.61 o 
  -5  12   1      248.63      292.02     28.60 o 
  -4  12   1     1577.85     1618.55     73.52 o 
  -3  12   1     2838.49     2842.96     78.94 o 
  -2  12   1     1695.68     1867.88     58.46 o 
  -1  12   1     2051.00     2162.27     57.48 o 
   0  12   1     3143.57     3348.78     81.84 o 
   1  12   1     3302.33     3348.75     74.21 o 
   2  12   1      298.66      322.54     37.64 o 
   3  12   1     1333.89     1400.27     47.22 o 
   4  12   1      970.58      969.86     36.71 o 
   5  12   1     3562.73     3597.66    103.60 o 
   6  12   1       26.59       15.14     20.62 o 
   7  12   1      168.04      266.59     44.44 o 
  -7  13   1       11.97      -33.69     23.13 o 
  -6  13   1      702.21      763.51     44.03 o 
  -5  13   1     2279.10     2282.48    115.02 o 
  -4  13   1      301.51      298.11     27.61 o 
  -3  13   1     1224.23     1190.05     50.65 o 
  -2  13   1     7334.53     7305.14    181.47 o 
  -1  13   1     7496.40     7438.84    242.98 o 
   0  13   1     1138.51     1047.56     37.85 o 
   1  13   1     2592.15     2487.87     60.86 o 
   2  13   1    11969.80    12246.48    303.87 o 
   3  13   1     5781.93     5980.50    206.57 o 
   4  13   1      219.16      249.47     30.26 o 
   5  13   1      153.02      231.33     24.75 o 
   6  13   1     1849.81     1935.20    143.68 o 
   7  13   1      572.00      577.12     56.35 o 
  -7  14   1       47.91       44.79     30.24 o 
  -6  14   1        5.48        8.24     20.01 o 
  -5  14   1        2.73       14.18     20.69 o 
  -4  14   1       91.96       69.61     19.04 o 
  -3  14   1      611.16      605.31     33.53 o 
  -2  14   1      222.77      265.70     42.70 o 
  -1  14   1      146.09      194.70     36.59 o 
   0  14   1      610.11      536.66     27.75 o 
   1  14   1      203.59      187.15     28.34 o 
   2  14   1      385.88      525.28     27.06 o 
   3  14   1      286.77      278.31     23.98 o 
   4  14   1       20.51        1.02     13.92 o 
   5  14   1      162.31      164.67     23.87 o 
   6  14   1       76.72      100.92     26.67 o 
   7  14   1       58.17       79.03     36.31 o 
  -7  15   1       51.69       43.69     31.61 o 
  -6  15   1      696.92      774.36     44.01 o 
  -5  15   1     4128.19     4253.54    285.97 o 
  -4  15   1      916.40      853.27     42.73 o 
  -3  15   1       21.08        5.27     15.04 o 
  -2  15   1     4215.80     4156.71    110.47 o 
  -1  15   1     8403.60     8265.23    354.66 o 
   0  15   1      240.91      220.58     22.28 o 
   1  15   1      392.19      375.64     24.29 o 
   2  15   1     7369.43     7554.34    195.14 o 
   3  15   1     1121.19     1141.50     46.65 o 
   4  15   1       25.87       14.46     16.57 o 
   5  15   1      704.22      670.85     51.03 o 
   6  15   1     2185.36     2345.97    133.42 o 
   7  15   1      507.28      658.79     70.67 o 
  -6  16   1       29.20       24.29     22.13 o 
  -5  16   1      101.26      128.49     26.17 o 
  -4  16   1      466.89      471.18     39.80 o 
  -3  16   1      718.75      694.37     43.27 o 
  -2  16   1       27.04       59.42     22.63 o 
  -1  16   1      221.11      267.31     35.08 o 
   0  16   1        7.39      -11.76     12.47 o 
   1  16   1       37.75       40.56     15.93 o 
   2  16   1      735.41      760.44     33.16 o 
   3  16   1     1113.51     1051.00     47.94 o 
   4  16   1       48.28       63.20     19.70 o 
   5  16   1      174.55      194.04     28.87 o 
   6  16   1        0.75       14.56     24.14 o 
  -6  17   1     1127.30     1115.19    125.69 o 
  -5  17   1     1169.03     1087.71     60.58 o 
  -4  17   1     1050.30     1065.57     64.45 o 
  -3  17   1       14.27      -10.31     17.71 o 
  -2  17   1     4651.10     4703.44    385.22 o 
  -1  17   1     1887.72     1926.39    139.37 o 
   0  17   1     1387.38     1360.88     82.77 o 
   1  17   1     1371.73     1332.04     50.59 o 
   2  17   1     3028.63     2796.53     72.74 o 
   3  17   1      763.76      831.69     47.73 o 
   4  17   1      210.04      209.78     45.66 o 
   5  17   1     1145.78     1092.62     72.82 o 
   6  17   1      936.29      943.20     62.44 o 
  -6  18   1      316.41      360.33     39.58 o 
  -5  18   1      106.01      125.46     32.58 o 
  -4  18   1     1063.47     1122.36     55.80 o 
  -3  18   1      406.00      489.44     40.94 o 
  -2  18   1      315.42      422.27     62.82 o 
  -1  18   1      664.10      676.15     47.47 o 
   0  18   1     2906.54     3012.64    148.46 o 
   1  18   1     1524.00     1544.61     56.31 o 
   2  18   1      214.81      275.71     26.15 o 
   3  18   1      636.40      562.24     34.22 o 
   4  18   1      251.51      255.59     34.47 o 
   5  18   1      118.15      107.26     25.33 o 
   6  18   1       40.31       43.81     27.69 o 
  -5  19   1      997.63      931.14     61.93 o 
  -4  19   1      234.48      243.07     54.06 o 
  -3  19   1        2.26       10.74     20.44 o 
  -2  19   1      570.76      553.95     53.61 o 
  -1  19   1     1218.48     1232.80     66.54 o 
   0  19   1      258.90      339.94     45.45 o 
   1  19   1      554.20      626.73     51.25 o 
   2  19   1     1633.21     1590.90     52.95 o 
   3  19   1     1676.04     1633.45     55.64 o 
   4  19   1       44.03       45.47     21.05 o 
   5  19   1      240.38      200.00     33.13 o 
  -5  20   1      114.85       91.93     29.61 o 
  -4  20   1      909.92      873.36     50.24 o 
  -3  20   1     1715.10     1726.15    154.88 o 
  -2  20   1        3.66       -4.73     22.92 o 
  -1  20   1      948.38      953.06     59.69 o 
   0  20   1     2466.44     2498.89    102.57 o 
   1  20   1     5045.16     5051.50    165.59 o 
   2  20   1       21.31       19.30     28.31 o 
   3  20   1      424.78      474.51     35.94 o 
   4  20   1     1092.88     1157.21     48.94 o 
   5  20   1      782.07      859.57     47.65 o 
  -4  21   1      183.67      175.26     33.44 o 
  -3  21   1       27.60       10.44     26.48 o 
  -2  21   1      347.25      365.26     80.84 o 
  -1  21   1       49.09       40.35     28.48 o 
   0  21   1        7.36      103.21     32.62 o 
   1  21   1       40.21       75.81     29.36 o 
   2  21   1      315.34      312.69     44.59 o 
   3  21   1       22.79       -7.00     18.55 o 
   4  21   1       28.05        6.44     22.32 o 
  -4  22   1     1435.36     1505.76     84.25 o 
  -3  22   1     1135.95     1045.96     93.85 o 
  -2  22   1      758.48      694.88     69.95 o 
  -1  22   1      424.10      428.83     51.31 o 
   0  22   1     1908.20     1880.48     90.00 o 
   1  22   1     1555.49     1578.91    102.66 o 
   2  22   1      476.86      487.45     56.64 o 
   3  22   1      587.02      499.44     46.51 o 
   4  22   1     1018.51     1066.13     81.91 o 
  -3  23   1        3.09        7.68     30.04 o 
  -2  23   1       69.55       17.41     29.24 o 
  -1  23   1       18.79      -22.08     25.40 o 
   0  23   1       62.76      100.47     33.15 o 
   1  23   1        8.10       58.60     32.13 o 
   2  23   1      156.30      164.58     38.17 o 
   3  23   1       19.90      -40.13     26.75 o 
  -2  24   1      153.03      199.79     43.59 o 
  -1  24   1      124.44      102.55     36.69 o 
   0  24   1     1216.97     1165.29     72.31 o 
   1  24   1     1218.44     1199.05     73.53 o 
   2  24   1      185.55      156.77     40.32 o 
  -8   0   2      435.76      497.59     71.74 o 
  -7   0   2     1806.21     1901.69    113.33 o 
  -6   0   2     1517.08     1476.43     91.39 o 
  -5   0   2       36.14       21.45     20.76 o 
  -4   0   2     5023.71     5161.54    202.41 o 
  -3   0   2    22178.43    24044.74    811.68 o 
  -2   0   2       24.68       24.85     10.89 o 
  -1   0   2    27080.16    25429.90   1990.80 o 
   0   0   2    22464.14    19618.63    666.80 o 
   1   0   2    23851.95    23947.69    762.87 o 
   2   0   2     7134.00     7692.60    259.53 o 
   3   0   2     1715.01     1709.03     50.42 o 
   4   0   2     5254.54     5196.95    134.45 o 
   5   0   2     6963.01     7003.07    180.20 o 
   6   0   2       16.46       41.57     26.62 o 
   7   0   2      394.55      476.58     60.34 o 
  -8   1   2       28.23        3.51     36.85 o 
  -7   1   2        6.48      -23.37     20.65 o 
  -6   1   2        8.14      -23.11     15.40 o 
  -5   1   2       81.92       48.62     17.39 o 
  -4   1   2      711.48      586.32     57.09 o 
  -3   1   2        7.28      -19.07     12.72 o 
  -2   1   2     4880.83     5137.90     92.39 o 
  -1   1   2      341.64      363.56     11.68 o 
   0   1   2     8700.50     8736.08    143.98 o 
   1   1   2     5928.64     6424.48    336.69 o 
   2   1   2      129.29      132.52     12.29 o 
   3   1   2     1022.31     1010.90     24.12 o 
   4   1   2     1122.44     1086.82     28.51 o 
   5   1   2     1091.10     1075.97     43.48 o 
   6   1   2       35.19        3.34     16.37 o 
   7   1   2      482.85      445.38     39.23 o 
   8   1   2       15.64      -33.64     32.46 o 
  -8   2   2      478.99      629.57    348.77 o 
  -7   2   2     1955.85     1896.01    177.48 o 
  -6   2   2     1889.92     1790.00     58.55 o 
  -5   2   2      296.73      254.55     22.57 o 
  -4   2   2     6357.40     6251.61    144.70 o 
  -3   2   2    32696.93    34376.20   1263.76 o 
  -2   2   2        8.56        9.30      4.81 o 
  -1   2   2     2291.47     2301.24     43.71 o 
   0   2   2    16827.09    16912.96    303.62 o 
   1   2   2    14645.78    15727.99    335.65 o 
   2   2   2     1420.48     1539.45     52.37 o 
   3   2   2      980.08      979.12     23.87 o 
   4   2   2     9800.54     9983.26    171.92 o 
   5   2   2     1769.07     1776.18     69.83 o 
   6   2   2      149.34      193.50     27.15 o 
   7   2   2      278.03      352.02     56.89 o 
   8   2   2      704.10      767.02     93.79 o 
  -8   3   2      339.87      349.68     64.49 o 
  -7   3   2       25.92        5.54     19.89 o 
  -6   3   2      772.93      778.55     72.10 o 
  -5   3   2     2710.22     2627.00     88.26 o 
  -4   3   2    12157.74    12635.55    377.11 o 
  -3   3   2     4118.25     4177.00    115.99 o 
  -2   3   2     2467.89     2314.29     46.24 o 
  -1   3   2     4152.69     4079.50    123.62 o 
   0   3   2     2062.25     1980.74     33.96 o 
   1   3   2     1375.11     1430.64     29.41 o 
   2   3   2     6059.64     6269.60    128.50 o 
   3   3   2     5659.58     5655.95     91.54 o 
   4   3   2     2632.29     2574.45     53.68 o 
   5   3   2      177.60      129.44     22.15 o 
   6   3   2     1421.13     1303.98     47.69 o 
   7   3   2      571.85      538.24     47.04 o 
   8   3   2       86.35      103.91     32.41 o 
  -8   4   2       55.29      135.03     48.01 o 
  -7   4   2      845.48      908.84    106.88 o 
  -6   4   2      680.64      701.20     46.10 o 
  -5   4   2       13.50       -9.58     12.01 o 
  -4   4   2    13148.41    13906.79    302.32 o 
  -3   4   2     5897.74     6006.62    130.25 o 
  -2   4   2     6958.56     6763.24    119.72 o 
  -1   4   2      243.88      260.62     13.62 o 
   0   4   2     1737.58     1747.34     31.40 o 
   1   4   2    12091.67    12481.13    253.01 o 
   2   4   2     4834.66     5181.21    101.33 o 
   3   4   2     1177.99     1235.16     37.63 o 
   4   4   2     2815.48     2805.98     52.96 o 
   5   4   2     1795.44     1760.73     45.78 o 
   6   4   2      385.63      449.34     46.68 o 
   7   4   2       99.71       83.29     28.23 o 
   8   4   2      198.78      204.24     59.31 o 
  -8   5   2      665.47      681.27     74.61 o 
  -7   5   2       25.36       16.26     18.95 o 
  -6   5   2      637.37      649.71     51.36 o 
  -5   5   2     3631.96     3668.59    112.31 o 
  -4   5   2    10863.30    10825.25    514.41 o 
  -3   5   2      890.47      883.58     30.40 o 
  -2   5   2     4681.65     4576.91     84.36 o 
  -1   5   2    12819.02    12835.39    213.81 o 
   0   5   2    15161.72    15347.68    317.80 o 
   1   5   2     3998.75     4364.42    104.25 o 
   2   5   2     9590.95     9918.34    152.57 o 
   3   5   2    26026.16    27060.64    658.37 o 
   4   5   2     3268.73     3169.22     58.81 o 
   5   5   2      196.90      189.86     20.06 o 
   6   5   2     1996.17     1895.27     80.32 o 
   7   5   2     1009.17     1012.71     92.54 o 
   8   5   2      116.57      122.98     35.50 o 
  -8   6   2       44.15       64.46     42.40 o 
  -7   6   2      363.93      355.93     32.63 o 
  -6   6   2     1536.86     1432.95    117.49 o 
  -5   6   2      387.68      366.51     28.23 o 
  -4   6   2     1871.69     1965.85     56.93 o 
  -3   6   2      160.45      156.88     16.31 o 
  -2   6   2     1064.31     1028.89     25.79 o 
  -1   6   2     1514.60     1536.90     55.83 o 
   0   6   2        4.27       11.65      4.36 o 
   1   6   2     1094.97     1031.43     30.78 o 
   2   6   2      221.92      202.29     10.38 o 
   3   6   2      328.79      364.74     14.80 o 
   4   6   2      747.23      735.69     21.94 o 
   5   6   2      662.86      677.44     33.33 o 
   6   6   2       91.79      104.22     26.86 o 
   7   6   2        5.52      -23.92     22.76 o 
   8   6   2       31.41        7.53     29.10 o 
  -8   7   2     1387.13     1246.73     99.88 o 
  -7   7   2      135.18       98.90     27.19 o 
  -6   7   2       40.27       75.60     18.67 o 
  -5   7   2     6213.92     6127.18    229.52 o 
  -4   7   2     3751.97     3539.44    114.79 o 
  -3   7   2      420.21      414.46     21.31 o 
  -2   7   2     4465.55     4319.42     98.94 o 
  -1   7   2    11326.24    11178.25    220.19 o 
   0   7   2    14641.55    14566.14    221.06 o 
   1   7   2      568.68      599.03     16.80 o 
   2   7   2    14543.24    15059.62    550.29 o 
   3   7   2    13474.18    14396.30    220.94 o 
   4   7   2     1449.46     1482.78     34.29 o 
   5   7   2     1848.13     1842.80     59.96 o 
   6   7   2     2556.21     2464.81     97.18 o 
   7   7   2     2140.90     2059.49     92.17 o 
   8   7   2       50.63       38.96     31.56 o 
  -8   8   2       12.78       20.49     39.44 o 
  -7   8   2        1.65      -22.05     16.98 o 
  -6   8   2      341.85      304.17     29.59 o 
  -5   8   2        3.54       28.52     14.55 o 
  -4   8   2      939.62      897.62     63.98 o 
  -3   8   2        1.52       -8.30      8.30 o 
  -2   8   2     2722.36     3132.34    102.79 o 
  -1   8   2       13.05       -3.07      6.25 o 
   0   8   2      345.42      356.83     15.91 o 
   1   8   2      183.81      148.60      9.68 o 
   2   8   2        0.12        1.63      8.35 o 
   3   8   2      327.24      310.40     15.17 o 
   4   8   2       43.20       43.62     14.02 o 
   5   8   2       10.44       -7.48     13.40 o 
   6   8   2        0.69       -0.41     21.95 o 
   7   8   2      111.98      146.47     34.31 o 
   8   8   2       39.81       40.43     32.04 o 
  -8   9   2      349.72      389.30     69.60 o 
  -7   9   2       34.51       22.30     25.87 o 
  -6   9   2      516.22      557.61     33.28 o 
  -5   9   2     5672.48     5597.94    258.30 o 
  -4   9   2     3403.93     3315.30     86.08 o 
  -3   9   2      277.41      263.38     20.93 o 
  -2   9   2     1949.92     1584.14     39.12 o 
  -1   9   2    13158.02    13032.48    433.04 o 
   0   9   2     4051.88     4096.60    117.14 o 
   1   9   2        3.80       11.48     13.99 o 
   2   9   2    15776.12    16041.88    245.43 o 
   3   9   2     7824.08     7929.62    149.34 o 
   4   9   2     1231.47     1271.01     39.10 o 
   5   9   2      567.98      531.31     31.96 o 
   6   9   2     3305.52     3384.98    130.91 o 
   7   9   2      740.07      768.13     56.26 o 
   8   9   2       49.53       69.25     32.73 o 
  -8  10   2      160.47      142.67     55.64 o 
  -7  10   2      228.23      256.67     31.48 o 
  -6  10   2      337.63      356.77     32.21 o 
  -5  10   2       25.84       29.91     14.84 o 
  -4  10   2     1597.56     1491.51     74.60 o 
  -3  10   2     3514.03     3510.07    181.17 o 
  -2  10   2      794.30      810.63     28.22 o 
  -1  10   2     3500.72     3660.36     84.25 o 
   0  10   2     3238.18     3235.40     69.00 o 
   1  10   2     5092.53     5013.84    120.53 o 
   2  10   2      507.98      501.42     31.11 o 
   3  10   2       29.90       27.96     17.54 o 
   4  10   2     1869.94     1890.09     51.45 o 
   5  10   2      460.77      484.72     33.25 o 
   6  10   2      196.65      229.13     37.61 o 
   7  10   2       12.41       -8.23     25.38 o 
  -7  11   2       14.46        8.12     26.47 o 
  -6  11   2      680.18      638.47     37.76 o 
  -5  11   2     1578.25     1573.08     58.62 o 
  -4  11   2     3126.88     3157.80    148.18 o 
  -3  11   2      225.46      212.05     40.25 o 
  -2  11   2     3324.07     3167.73    108.85 o 
  -1  11   2     4594.54     4215.03    133.59 o 
   0  11   2     9706.42    10163.93    367.10 o 
   1  11   2     2179.98     2293.62     55.02 o 
   2  11   2      855.88      962.68     93.83 o 
   3  11   2     4651.34     4706.96     98.94 o 
   4  11   2      985.33     1006.35     36.49 o 
   5  11   2     1029.37     1072.11     65.44 o 
   6  11   2     1232.81     1206.76     68.07 o 
   7  11   2      432.33      466.50     53.52 o 
  -7  12   2      840.15      811.48     93.60 o 
  -6  12   2     1320.41     1386.16     78.89 o 
  -5  12   2       27.46       13.21     16.01 o 
  -4  12   2     1970.71     1860.07     60.76 o 
  -3  12   2     3677.78     3492.09    150.69 o 
  -2  12   2     4444.14     4198.39    127.43 o 
  -1  12   2       40.25       35.52     11.33 o 
   0  12   2     5540.45     5999.61    117.73 o 
   1  12   2    11551.63    11811.58    213.99 o 
   2  12   2     5010.07     5011.68    112.03 o 
   3  12   2     1127.67     1061.74     37.08 o 
   4  12   2      255.66      285.60     23.90 o 
   5  12   2     3715.50     4022.31    144.84 o 
   6  12   2      110.03      135.54     33.97 o 
   7  12   2       98.74       86.83     35.42 o 
  -7  13   2       99.06      128.89     35.68 o 
  -6  13   2       11.85       11.76     25.25 o 
  -5  13   2      467.51      407.53     34.53 o 
  -4  13   2      436.57      442.84     31.60 o 
  -3  13   2      516.84      516.85     36.84 o 
  -2  13   2     1716.93     1596.76     54.68 o 
  -1  13   2     2885.30     2840.41    134.08 o 
   0  13   2      518.26      552.80     27.96 o 
   1  13   2     1296.98     1532.11     44.39 o 
   2  13   2      801.87      808.18     41.91 o 
   3  13   2      609.78      563.07     27.63 o 
   4  13   2      448.42      500.46     30.05 o 
   5  13   2      120.51       86.62     22.60 o 
   6  13   2      386.28      452.79     47.40 o 
   7  13   2       76.79      136.13     40.46 o 
  -7  14   2     1345.09     1452.53    302.59 o 
  -6  14   2     1435.67     1433.32     97.38 o 
  -5  14   2      399.10      400.90     62.92 o 
  -4  14   2     1436.72     1449.16     56.02 o 
  -3  14   2     6723.06     6905.13    218.32 o 
  -2  14   2     2114.37     2014.14     92.44 o 
  -1  14   2      560.53      482.36     53.04 o 
   0  14   2     8458.50     8126.54    198.02 o 
   1  14   2    11052.45    11193.92    257.34 o 
   2  14   2      671.21      660.55     29.61 o 
   3  14   2      683.74      630.24     30.77 o 
   4  14   2     3386.22     3528.26     86.22 o 
   5  14   2     1962.97     2060.97     78.14 o 
   6  14   2      376.82      448.29     52.59 o 
   7  14   2      199.18      186.23     64.74 o 
  -7  15   2       25.91       44.49     32.21 o 
  -6  15   2       58.33       62.00     24.56 o 
  -5  15   2      106.74       95.98     23.56 o 
  -4  15   2      305.36      247.00     30.17 o 
  -3  15   2       84.30       98.00     21.55 o 
  -2  15   2      112.60      123.77     26.93 o 
  -1  15   2        0.64      -24.19     16.61 o 
   0  15   2      418.43      448.64     26.77 o 
   1  15   2      179.12      271.22     55.71 o 
   2  15   2      583.96      545.62     28.12 o 
   3  15   2     1399.49     1296.87     44.79 o 
   4  15   2        0.50       38.56     17.45 o 
   5  15   2       20.51       21.55     20.39 o 
   6  15   2       14.57      -16.49     28.40 o 
  -6  16   2      662.39      646.82     43.46 o 
  -5  16   2       22.49      -23.99     18.25 o 
  -4  16   2     1057.09     1095.27     71.51 o 
  -3  16   2     3702.53     3588.17    233.07 o 
  -2  16   2     2725.91     2677.50    231.51 o 
  -1  16   2      342.27      260.70     36.42 o 
   0  16   2     3389.62     3471.25     90.97 o 
   1  16   2     4585.52     4627.40    101.68 o 
   2  16   2      674.92      638.99     36.66 o 
   3  16   2      461.54      416.70     29.09 o 
   4  16   2     2996.29     2964.01    101.75 o 
   5  16   2     2336.83     2347.49    140.08 o 
   6  16   2      405.88      489.12     76.03 o 
  -6  17   2      215.48      201.12     38.89 o 
  -5  17   2      193.65      216.97     32.91 o 
  -4  17   2      245.96      260.23     43.51 o 
  -3  17   2      137.66      139.28     26.38 o 
  -2  17   2      101.62      109.75     29.67 o 
  -1  17   2      342.64      333.78    121.24 o 
   0  17   2       35.81       62.51     24.55 o 
   1  17   2     2946.92     2952.67     74.36 o 
   2  17   2      462.52      477.82     31.85 o 
   3  17   2      304.62      280.74     27.10 o 
   4  17   2      235.29      280.49     29.56 o 
   5  17   2        0.35       -0.17     23.06 o 
   6  17   2      249.45      278.17     75.22 o 
  -6  18   2      313.18      377.67     71.65 o 
  -5  18   2       61.14       75.03     25.57 o 
  -4  18   2      874.77      769.54     45.48 o 
  -3  18   2     2180.00     2033.36    174.36 o 
  -2  18   2      491.47      445.09     47.95 o 
  -1  18   2      261.16      214.08     35.72 o 
   0  18   2     2543.95     2317.70    252.59 o 
   1  18   2      764.49      847.73     44.80 o 
   2  18   2      508.48      538.08     32.98 o 
   3  18   2      234.56      198.52     26.81 o 
   4  18   2     1645.95     1627.02     56.62 o 
   5  18   2      628.65      647.00     67.04 o 
  -5  19   2      497.27      560.52     74.23 o 
  -4  19   2      863.03      876.38     50.33 o 
  -3  19   2        0.98        7.82     26.30 o 
  -2  19   2      674.67      622.93     53.25 o 
  -1  19   2     1930.35     1923.48    254.42 o 
   0  19   2      738.82      832.88     54.58 o 
   1  19   2      521.46      523.13     47.45 o 
   2  19   2      471.80      545.78     53.28 o 
   3  19   2     1020.15     1037.51     44.20 o 
   4  19   2      150.40      187.33     27.38 o 
   5  19   2        1.74      -19.51     21.59 o 
  -5  20   2        0.12       26.19     26.10 o 
  -4  20   2      110.93      117.04     32.29 o 
  -3  20   2      368.81      383.37    166.17 o 
  -2  20   2        3.99        3.54     25.09 o 
  -1  20   2      180.02      228.24     39.03 o 
   0  20   2      395.94      374.69     45.79 o 
   1  20   2      783.26      812.62     55.46 o 
   2  20   2      165.24      142.12     23.58 o 
   3  20   2       98.00       61.66     21.54 o 
   4  20   2      718.56      679.76     40.48 o 
  -4  21   2      273.93      266.38     47.68 o 
  -3  21   2       73.25       13.12     31.20 o 
  -2  21   2     1701.92     1616.06     83.84 o 
  -1  21   2     4300.37     4323.12    220.94 o 
   0  21   2     1771.54     1741.28     84.42 o 
   1  21   2       17.66        1.84     25.98 o 
   2  21   2     1079.41     1127.29     55.30 o 
   3  21   2      811.47      874.02     42.16 o 
   4  21   2      307.98      388.21     40.15 o 
  -4  22   2        0.14      -29.48     31.98 o 
  -3  22   2       53.96       -3.18     32.53 o 
  -2  22   2       21.13       36.27     30.02 o 
  -1  22   2      227.44      259.66     42.76 o 
   0  22   2      173.51      208.53     51.46 o 
   1  22   2        0.49        2.64     28.99 o 
   2  22   2        0.05       -7.93     27.86 o 
   3  22   2       84.97       84.40     28.32 o 
  -3  23   2        0.10      -33.68     30.26 o 
  -2  23   2      526.17      458.09     56.05 o 
  -1  23   2     1376.83     1245.54     90.99 o 
   0  23   2     1378.57     1495.06     87.92 o 
   1  23   2       89.32      106.81     35.41 o 
   2  23   2      468.13      585.20     59.78 o 
   3  23   2     1086.04     1161.88     59.97 o 
  -2  24   2      136.07       88.39     38.88 o 
  -1  24   2       60.19      105.77     36.96 o 
   0  24   2       11.92       19.90     30.02 o 
   1  24   2      249.55      233.93     45.11 o 
  -8   1   3     1545.39     1785.08     83.87 o 
  -7   1   3      472.64      550.85     50.93 o 
  -6   1   3      161.93      110.65     19.25 o 
  -5   1   3     4957.88     4860.40    144.09 o 
  -4   1   3     9612.32     9473.75    349.23 o 
  -3   1   3     1203.75     1072.11     28.98 o 
  -2   1   3     4161.93     4108.49     87.34 o 
  -1   1   3    15245.62    14615.33    702.39 o 
   0   1   3    15921.96    16108.66    522.98 o 
   1   1   3    13142.32    14046.86    658.31 o 
   2   1   3     2765.04     2787.00    109.13 o 
   3   1   3    13921.47    13973.91    300.32 o 
   4   1   3     2390.40     2183.73     54.29 o 
   5   1   3      487.01      437.00     30.42 o 
   6   1   3     1160.20     1194.65     53.87 o 
   7   1   3     1925.54     2083.51     80.50 o 
  -8   2   3       27.10       59.98     39.35 o 
  -7   2   3      177.73      195.23     34.91 o 
  -6   2   3      278.31      217.47     24.10 o 
  -5   2   3      226.73      155.98     20.44 o 
  -4   2   3      229.66      216.43     21.51 o 
  -3   2   3     5410.48     5222.47     98.03 o 
  -2   2   3     1053.34     1062.42     27.41 o 
  -1   2   3     4237.89     4230.97     88.19 o 
   0   2   3      342.41      326.63      9.91 o 
   1   2   3    13841.03    13616.53    228.83 o 
   2   2   3     1588.65     1627.85     50.64 o 
   3   2   3       67.37       67.46      8.70 o 
   4   2   3     1708.73     1611.00     43.84 o 
   5   2   3     1149.55     1065.61     47.38 o 
   6   2   3      412.73      416.80     34.79 o 
   7   2   3       28.52       51.74     34.10 o 
   8   2   3      136.68      140.59     36.21 o 
  -8   3   3      588.45     1102.20    291.15 o 
  -7   3   3      401.91      640.29    232.69 o 
  -6   3   3      742.64      741.27     62.88 o 
  -5   3   3     3963.46     3944.03     98.90 o 
  -4   3   3     2277.86     2283.68    103.72 o 
  -3   3   3     2462.52     2401.33     51.52 o 
  -2   3   3     5723.78     5544.15     89.97 o 
  -1   3   3     4546.45     4501.10     81.21 o 
   0   3   3    12163.73    12570.77    191.40 o 
   1   3   3    11352.83    12008.11    240.44 o 
   2   3   3     9321.23    10094.83    227.51 o 
   3   3   3     1497.87     1424.07     31.62 o 
   4   3   3     1691.54     1631.94     48.63 o 
   5   3   3        8.75       -6.62     12.85 o 
   6   3   3     1258.75     1213.03     46.26 o 
   7   3   3     1397.37     1418.00     70.47 o 
   8   3   3      502.81      556.41     59.06 o 
  -8   4   3       25.56       48.48     64.05 o 
  -7   4   3      952.31     1110.97    242.01 o 
  -6   4   3      676.40      656.74     70.16 o 
  -5   4   3     2364.07     2318.16    145.12 o 
  -4   4   3     3404.87     3380.93    163.53 o 
  -3   4   3     4155.56     4151.91     80.74 o 
  -2   4   3     8322.55     8153.83    170.17 o 
  -1   4   3       93.47      105.24     11.12 o 
   0   4   3     7440.81     7761.37    159.10 o 
   1   4   3     4153.48     4310.86     70.30 o 
   2   4   3    13842.93    14647.80    221.13 o 
   3   4   3     2923.74     3077.84     54.96 o 
   4   4   3     3703.41     3854.74     78.40 o 
   5   4   3     3381.45     3394.11    113.21 o 
   6   4   3     1284.61     1339.28     65.24 o 
   7   4   3       38.67       47.22     25.22 o 
   8   4   3      518.28      529.81     53.67 o 
  -8   5   3      195.06      380.22     91.38 o 
  -7   5   3       46.88       76.57     54.20 o 
  -6   5   3      717.31      762.59     97.23 o 
  -5   5   3     3081.04     3134.45    198.68 o 
  -4   5   3      435.87      424.13     44.04 o 
  -3   5   3       90.86      108.99     12.36 o 
  -2   5   3      293.69      312.63     18.98 o 
  -1   5   3     5957.91     5941.32    105.55 o 
   0   5   3     1918.26     2075.46     38.21 o 
   1   5   3        4.97        3.43      4.54 o 
   2   5   3     2266.25     2598.43     47.49 o 
   3   5   3     7084.03     7166.06    115.55 o 
   4   5   3      194.34      186.77     15.28 o 
   5   5   3      197.99      213.39     22.22 o 
   6   5   3      126.58       89.63     26.29 o 
   7   5   3      635.62      564.93     62.56 o 
   8   5   3       54.12       37.32     29.34 o 
  -8   6   3      130.08       77.74     35.13 o 
  -7   6   3     1419.14     1528.73    238.21 o 
  -6   6   3     7033.36     7403.74   1201.52 o 
  -5   6   3      279.41      263.07     23.66 o 
  -4   6   3      381.87      357.71     30.19 o 
  -3   6   3    13723.16    13448.50    239.15 o 
  -2   6   3     7662.96     7032.50    219.46 o 
  -1   6   3        2.71       21.04     10.14 o 
   0   6   3     1045.34     1062.75     23.83 o 
   1   6   3    41787.82    41209.01   1326.40 o 
   2   6   3    12409.80    12875.56    325.49 o 
   3   6   3     1087.76     1225.98     36.46 o 
   4   6   3     1470.77     1459.09     38.71 o 
   5   6   3     6031.53     6258.68    195.79 o 
   6   6   3     1183.02     1259.49     65.09 o 
   7   6   3        0.38       -2.99     23.16 o 
   8   6   3      438.02      472.61    184.50 o 
  -8   7   3        0.03      -38.30     31.51 o 
  -7   7   3      137.60      150.64     46.55 o 
  -6   7   3      366.66      403.77     43.52 o 
  -5   7   3       63.51       32.12     14.00 o 
  -4   7   3      687.51      685.98     30.06 o 
  -3   7   3       34.58       37.21      9.55 o 
  -2   7   3     1446.68     1416.58     34.62 o 
  -1   7   3     1337.03     1216.55     38.47 o 
   0   7   3      485.94      478.66     19.14 o 
   1   7   3     1960.55     2166.28     42.18 o 
   2   7   3     1877.90     1999.43     40.18 o 
   3   7   3       97.93      114.80     13.67 o 
   4   7   3      552.13      542.71     22.24 o 
   5   7   3        0.04       10.87     19.53 o 
   6   7   3       22.85       35.92     24.27 o 
   7   7   3        0.08      -25.97     22.35 o 
   8   7   3       48.43       45.53     31.00 o 
  -8   8   3        3.80        0.80     29.43 o 
  -7   8   3     1084.46     1200.07    251.22 o 
  -6   8   3     3366.75     3450.19    321.54 o 
  -5   8   3      795.43      800.50     65.55 o 
  -4   8   3      798.00      744.52     53.36 o 
  -3   8   3     3335.52     3069.02     64.78 o 
  -2   8   3    13085.57    12293.34    423.26 o 
  -1   8   3      823.85      767.23     27.13 o 
   0   8   3     7832.65     7853.66    125.79 o 
   1   8   3    22618.72    23350.73    532.43 o 
   2   8   3    14053.14    14308.01    334.98 o 
   3   8   3        1.99        2.60      6.71 o 
   4   8   3     4074.98     4269.14    119.01 o 
   5   8   3     1601.82     1578.65     72.78 o 
   6   8   3     2024.67     2151.55    112.31 o 
   7   8   3       47.91      -12.17     25.65 o 
  -8   9   3       25.33      -34.31     27.61 o 
  -7   9   3       42.57       47.56     31.33 o 
  -6   9   3      293.38      263.87     37.53 o 
  -5   9   3      180.25      187.76     22.21 o 
  -4   9   3      592.42      513.78     27.94 o 
  -3   9   3      888.83      959.67     29.19 o 
  -2   9   3     2936.26     3043.53    104.54 o 
  -1   9   3       56.90       20.50      9.38 o 
   0   9   3     3493.92     3790.65     67.59 o 
   1   9   3      401.39      427.58     16.65 o 
   2   9   3     2303.37     2354.27     46.94 o 
   3   9   3      320.10      319.96     15.29 o 
   4   9   3       95.44      105.16     18.53 o 
   5   9   3      202.57      167.18     29.69 o 
   6   9   3      238.02      275.31    112.66 o 
   7   9   3       24.79       32.28     27.78 o 
  -8  10   3       75.63       11.73     32.82 o 
  -7  10   3     1299.50     1399.16    309.54 o 
  -6  10   3     1692.64     1801.56    198.16 o 
  -5  10   3      673.42      620.75     39.33 o 
  -4  10   3      289.71      291.56     24.17 o 
  -3  10   3     8032.44     7834.55    392.91 o 
  -2  10   3    14111.13    13896.21    630.23 o 
  -1  10   3     3546.30     3751.68    117.69 o 
   0  10   3       52.09       24.07      7.77 o 
   1  10   3     9978.01    10120.88    322.49 o 
   2  10   3     4497.33     4446.72     78.90 o 
   3  10   3        7.20       -0.21      9.33 o 
   4  10   3     1211.18     1223.49     47.44 o 
   5  10   3     2689.60     2850.33    146.75 o 
   6  10   3      383.51      448.87     50.19 o 
   7  10   3       17.54       -5.05     27.40 o 
  -7  11   3      151.50      127.49     54.52 o 
  -6  11   3      218.81      208.10     37.07 o 
  -5  11   3     1768.58     1666.90     70.86 o 
  -4  11   3     1739.00     1787.53     82.97 o 
  -3  11   3      838.95      848.38     38.56 o 
  -2  11   3     1178.93     1130.60     87.21 o 
  -1  11   3     6763.29     6898.55    282.96 o 
   0  11   3     4276.24     4465.10    167.38 o 
   1  11   3      444.70      412.83     17.12 o 
   2  11   3     1714.51     1773.48     39.82 o 
   3  11   3     2490.82     2571.55     63.13 o 
   4  11   3      653.04      684.62     35.95 o 
   5  11   3       75.23       47.82     26.26 o 
   6  11   3      429.70      474.14     51.42 o 
   7  11   3      983.03      954.45     64.79 o 
  -7  12   3      124.56       78.35     33.03 o 
  -6  12   3      882.11      926.10    140.63 o 
  -5  12   3      221.61      221.33     26.31 o 
  -4  12   3      134.79      178.99     22.80 o 
  -3  12   3     2045.70     2001.31     81.53 o 
  -2  12   3     4923.19     4747.12    142.93 o 
  -1  12   3      505.38      506.70     25.99 o 
   0  12   3      730.69      708.13     27.66 o 
   1  12   3     2461.66     2419.54     59.06 o 
   2  12   3     1901.34     1956.43     52.23 o 
   3  12   3      150.87      190.07     19.06 o 
   4  12   3     1299.82     1281.89     51.38 o 
   5  12   3      808.46      818.84     87.89 o 
   6  12   3       50.72       75.33     47.56 o 
   7  12   3        3.27      -11.98     28.04 o 
  -7  13   3      187.43      147.73     37.77 o 
  -6  13   3      353.40      393.02     48.19 o 
  -5  13   3     1127.71     1125.96     48.60 o 
  -4  13   3     3679.37     3751.46    262.77 o 
  -3  13   3      275.41      273.62     26.77 o 
  -2  13   3     2225.70     2049.05    181.38 o 
  -1  13   3     8201.81     8070.79    337.28 o 
   0  13   3     3472.00     3578.87    169.01 o 
   1  13   3       27.57       34.45     12.45 o 
   2  13   3     2305.92     2317.67     82.13 o 
   3  13   3     6109.64     6125.35    126.08 o 
   4  13   3     1314.65     1422.82     55.73 o 
   5  13   3        4.67       14.90     24.06 o 
   6  13   3     1400.06     1513.00     79.94 o 
   7  13   3      895.65      957.82     77.17 o 
  -7  14   3        7.66      -14.71     27.19 o 
  -6  14   3       97.86       80.24     31.70 o 
  -5  14   3      187.54      205.42     27.63 o 
  -4  14   3       65.89       95.31     21.60 o 
  -3  14   3      104.61       93.08     21.27 o 
  -2  14   3      393.61      379.01     39.04 o 
  -1  14   3      287.62      301.91     34.72 o 
   0  14   3      508.56      527.69     26.36 o 
   1  14   3       22.30       -2.55     11.46 o 
   2  14   3     1197.28     1229.07     41.46 o 
   3  14   3      317.14      385.87     31.31 o 
   4  14   3       41.30       31.90     18.72 o 
   5  14   3      109.69       86.98     30.74 o 
   6  14   3        0.20       -1.71     28.30 o 
  -7  15   3      259.85      265.96     47.06 o 
  -6  15   3      111.96      151.30     37.01 o 
  -5  15   3     1541.72     1457.82     85.85 o 
  -4  15   3     1893.04     1889.38    110.09 o 
  -3  15   3     1342.95     1300.25    129.59 o 
  -2  15   3     3816.58     3657.37    397.53 o 
  -1  15   3     5540.63     5435.63    485.01 o 
   0  15   3     3407.25     3387.38    167.49 o 
   1  15   3      292.21      254.97     22.77 o 
   2  15   3     2077.84     2092.15     58.63 o 
   3  15   3     3505.84     3542.09    103.18 o 
   4  15   3     2541.85     2653.62    135.12 o 
   5  15   3       25.68       13.73     26.57 o 
   6  15   3      932.82      975.04     66.34 o 
  -6  16   3        6.13       -1.11     29.36 o 
  -5  16   3      103.47       90.99     24.85 o 
  -4  16   3        9.75        2.74     18.16 o 
  -3  16   3      162.66      154.13     32.20 o 
  -2  16   3        7.45        7.05     21.16 o 
  -1  16   3       34.39       53.73     23.72 o 
   0  16   3      494.76      487.41     29.78 o 
   1  16   3      299.83      272.07     24.56 o 
   2  16   3      291.81      285.02     25.37 o 
   3  16   3      216.11      266.44     25.37 o 
   4  16   3       16.91        7.49     24.54 o 
   5  16   3       25.12        6.06     27.61 o 
   6  16   3      152.30      218.00     50.68 o 
  -6  17   3        2.79      -37.62     27.56 o 
  -5  17   3     1389.95     1349.08    123.18 o 
  -4  17   3     1421.94     1422.68     93.21 o 
  -3  17   3      153.56      170.86     34.51 o 
  -2  17   3      321.27      282.94     40.18 o 
  -1  17   3     7187.22     7086.23    861.20 o 
   0  17   3     1093.15     1037.91    154.21 o 
   1  17   3      894.91      844.72     36.01 o 
   2  17   3     1239.00     1179.67     44.06 o 
   3  17   3     3249.25     3328.06     84.90 o 
   4  17   3      820.60      755.18     45.03 o 
   5  17   3       73.78       87.83     71.01 o 
  -6  18   3      185.22      185.29     74.21 o 
  -5  18   3       16.88       21.85     23.66 o 
  -4  18   3        1.42       39.39     29.32 o 
  -3  18   3     1505.85     1634.01    150.96 o 
  -2  18   3     1094.13     1009.29    121.26 o 
  -1  18   3      150.52      149.07     32.28 o 
   0  18   3      126.72      119.18     28.80 o 
   1  18   3      924.87      914.66     38.33 o 
   2  18   3      945.63      946.96     40.47 o 
   3  18   3       65.10       65.34     19.90 o 
   4  18   3        2.17       -3.90     21.89 o 
   5  18   3     1488.78     1610.80     85.72 o 
  -5  19   3      418.81      446.80     43.25 o 
  -4  19   3      796.76      774.23     59.61 o 
  -3  19   3      792.89      823.99     82.09 o 
  -2  19   3       31.47       41.84     28.04 o 
  -1  19   3       28.94       34.66     38.90 o 
   0  19   3      768.93      782.89     56.23 o 
   1  19   3       35.92       48.39     27.53 o 
   2  19   3     1310.07     1231.09     47.09 o 
   3  19   3      716.57      641.83     36.07 o 
   4  19   3      357.37      347.62     41.49 o 
   5  19   3       95.15       92.94     56.03 o 
  -5  20   3      270.10      235.05     35.83 o 
  -4  20   3      287.75      327.78     51.16 o 
  -3  20   3      451.22      583.75     98.77 o 
  -2  20   3     2437.34     2215.19    325.17 o 
  -1  20   3       11.82      -32.24     23.87 o 
   0  20   3      382.19      436.90     49.07 o 
   1  20   3      738.77      827.35     74.29 o 
   2  20   3     1080.37     1160.18     46.69 o 
   3  20   3        6.59       10.28     18.31 o 
   4  20   3      456.51      454.38     45.30 o 
  -4  21   3       13.54      -26.24     29.73 o 
  -3  21   3        0.93      -11.37     31.62 o 
  -2  21   3       45.69       76.23     32.78 o 
  -1  21   3       74.67       85.45     33.98 o 
   0  21   3      336.59      293.87     44.18 o 
   1  21   3        3.94       10.48     32.93 o 
   2  21   3        8.64        3.67     24.01 o 
   3  21   3      386.21      330.65     33.77 o 
   4  21   3       70.48       63.77     29.47 o 
  -3  22   3     2324.85     2180.21    221.02 o 
  -2  22   3     1133.98     1062.14    110.59 o 
  -1  22   3      156.87      160.68     53.26 o 
   0  22   3      308.51      296.66     45.53 o 
   1  22   3     2203.58     2303.52    166.95 o 
   2  22   3     1219.94     1200.43     76.11 o 
   3  22   3        0.28      -32.70     21.80 o 
  -2  23   3       14.55       21.78     30.56 o 
  -1  23   3       95.49       92.62     34.31 o 
   0  23   3        0.33      -29.12     26.28 o 
   1  23   3        7.61        5.08     27.29 o 
   2  23   3       29.66       -0.39     29.27 o 
  -1  24   3      122.35      113.14     38.49 o 
   0  24   3      269.74      176.84     43.32 o 
   1  24   3     1039.38      991.03     89.15 o 
  -8   0   4       26.22       12.98     42.95 o 
  -7   0   4      614.21      589.54     65.60 o 
  -6   0   4     2504.78     2571.49    137.69 o 
  -5   0   4     2236.88     2246.48    118.29 o 
  -4   0   4       97.09       73.55     26.54 o 
  -3   0   4    14146.39    14164.42    323.14 o 
  -2   0   4    10126.83     9917.44    243.84 o 
  -1   0   4    34266.69    29617.81   1945.91 o 
   0   0   4      132.83      139.50     12.69 o 
   1   0   4     5432.79     4964.54    123.12 o 
   2   0   4     5016.81     5212.23    189.38 o 
   3   0   4     4055.45     4154.74    160.26 o 
   4   0   4     1546.56     1406.12     75.05 o 
   5   0   4     4493.91     4526.85    182.72 o 
   6   0   4     2682.02     2708.32    129.95 o 
   7   0   4      165.04      250.00     49.18 o 
  -8   1   4        4.65      -27.54     26.99 o 
  -7   1   4       64.36       33.63     26.56 o 
  -6   1   4        6.61      -17.76     17.90 o 
  -5   1   4      413.42      398.73     35.32 o 
  -4   1   4      299.01      253.80     31.12 o 
  -3   1   4      188.06      142.00     10.82 o 
  -2   1   4       32.32        9.11      7.71 o 
  -1   1   4     4393.54     4419.44     81.64 o 
   0   1   4       17.47       16.32      5.18 o 
   1   1   4     3805.37     4018.72     72.16 o 
   2   1   4       23.40       16.13      9.42 o 
   3   1   4      920.32      860.15     36.84 o 
   4   1   4        2.52       -0.85     23.11 o 
   5   1   4      277.44      298.35     29.69 o 
   6   1   4      100.15       90.89     23.97 o 
   7   1   4       35.29       54.92     24.93 o 
  -8   2   4        0.32      -96.42     96.38 o 
  -7   2   4      709.79      709.57     50.55 o 
  -6   2   4     3217.52     3456.70    129.43 o 
  -5   2   4     1874.86     1985.14     77.42 o 
  -4   2   4       88.78       88.60     12.81 o 
  -3   2   4     2304.27     2287.58     68.62 o 
  -2   2   4    18435.69    17562.67    503.49 o 
  -1   2   4     5293.51     4982.00     90.59 o 
   0   2   4        6.22       -0.62      4.04 o 
   1   2   4     8567.39     8924.89    137.14 o 
   2   2   4    12290.11    11851.58    348.29 o 
   3   2   4      976.57     1030.64     41.20 o 
   4   2   4      376.01      353.82     25.79 o 
   5   2   4     3467.77     3329.00    102.46 o 
   6   2   4     2861.51     3026.44     99.98 o 
   7   2   4      106.79      104.14     40.57 o 
   8   2   4      459.64      444.56     50.88 o 
  -8   3   4      325.82      497.28    249.78 o 
  -7   3   4      293.82      348.42    106.37 o 
  -6   3   4        1.73       -8.85     26.03 o 
  -5   3   4     1577.74     1488.05     82.28 o 
  -4   3   4     4269.50     3974.32    110.03 o 
  -3   3   4      854.02      799.53     22.11 o 
  -2   3   4     1875.04     1893.88     43.49 o 
  -1   3   4     2497.53     2593.39     48.26 o 
   0   3   4    12595.17    12917.27    330.82 o 
   1   3   4        1.74       -2.87      4.49 o 
   2   3   4      867.14      911.14     24.89 o 
   3   3   4     4539.39     4708.11     89.17 o 
   4   3   4     5014.65     5070.63    138.10 o 
   5   3   4       44.04       31.56     17.63 o 
   6   3   4       31.02       10.73     15.59 o 
   7   3   4      710.92      662.59     48.49 o 
   8   3   4       55.49       78.78     31.37 o 
  -8   4   4       37.54       36.27     40.51 o 
  -7   4   4      739.77      761.23    181.36 o 
  -6   4   4      315.59      395.18     62.99 o 
  -5   4   4      694.78      717.99    154.83 o 
  -4   4   4       21.47        1.58      9.53 o 
  -3   4   4     1725.04     1573.59     44.89 o 
  -2   4   4     6066.43     6051.69    111.23 o 
  -1   4   4     5994.17     5908.83     95.90 o 
   0   4   4       84.38       67.94      7.32 o 
   1   4   4    17602.21    18032.16    366.70 o 
   2   4   4     1296.63     1220.74     26.35 o 
   3   4   4     4118.43     4409.31     85.54 o 
   4   4   4      299.32      305.01     23.89 o 
   5   4   4     1365.18     1401.09     48.64 o 
   6   4   4     1226.82     1198.63     64.12 o 
   7   4   4      153.90      190.78     36.41 o 
   8   4   4      263.27      214.48     82.31 o 
  -8   5   4      855.56     1115.56    412.64 o 
  -7   5   4     1216.71     1418.18    337.64 o 
  -6   5   4        3.02       -0.99     23.55 o 
  -5   5   4     1315.43     1210.27    171.01 o 
  -4   5   4     4130.49     3971.11    179.02 o 
  -3   5   4     2588.17     2444.48     54.00 o 
  -2   5   4     1027.73     1012.30     30.96 o 
  -1   5   4    10806.24    10899.41    181.09 o 
   0   5   4    13156.53    13433.54    226.85 o 
   1   5   4      696.75      637.17     21.43 o 
   2   5   4     4139.01     4445.30     93.74 o 
   3   5   4     8812.20     9339.26    246.71 o 
   4   5   4     5467.22     5696.72    171.08 o 
   5   5   4      744.36      789.15     35.58 o 
   6   5   4      186.75      158.58     30.37 o 
   7   5   4     1170.67     1101.43    121.03 o 
  -8   6   4        0.50       22.26     31.29 o 
  -7   6   4      373.67      484.98     53.94 o 
  -6   6   4        3.91       20.06     21.65 o 
  -5   6   4       11.89        6.41     25.23 o 
  -4   6   4        3.39       10.99      9.56 o 
  -3   6   4      511.50      467.83     19.45 o 
  -2   6   4     1730.13     1712.34     59.02 o 
  -1   6   4     3888.80     4116.37     73.88 o 
   0   6   4     1016.76     1031.41     46.13 o 
   1   6   4      188.02      144.52     10.28 o 
   2   6   4     1898.38     1946.64     39.68 o 
   3   6   4       17.81       16.57      9.16 o 
   4   6   4        6.29       -9.87     10.62 o 
   5   6   4      568.65      549.38     41.25 o 
   6   6   4      367.31      385.76     51.20 o 
   7   6   4       41.46       43.02     26.92 o 
  -8   7   4     1383.80     1649.88    436.81 o 
  -7   7   4     1446.84     1635.94    232.30 o 
  -6   7   4       18.98      -13.03     19.68 o 
  -5   7   4      979.39      927.01     51.14 o 
  -4   7   4     7079.96     6849.31    236.20 o 
  -3   7   4     3659.82     3485.63    117.83 o 
  -2   7   4       38.06       34.10      8.83 o 
  -1   7   4    12361.26    12946.55    250.13 o 
   0   7   4    20482.26    21125.33    317.63 o 
   1   7   4      988.89      923.58     40.88 o 
   2   7   4     2116.13     2160.45     64.99 o 
   3   7   4     4498.20     4584.62     80.01 o 
   4   7   4     3263.60     3231.75    107.58 o 
   5   7   4      325.83      338.55     38.48 o 
   6   7   4      591.44      516.70     46.25 o 
   7   7   4     1246.88     1180.23     68.34 o 
  -8   8   4      135.59      162.61     59.09 o 
  -7   8   4       35.06       45.71     34.84 o 
  -6   8   4       10.22      -25.95     20.54 o 
  -5   8   4       42.13       26.17     19.74 o 
  -4   8   4       95.49      128.75     18.24 o 
  -3   8   4     1150.70     1114.43     32.92 o 
  -2   8   4      372.21      331.95     19.62 o 
  -1   8   4     1463.36     1421.67     57.92 o 
   0   8   4      482.75      554.10     23.37 o 
   1   8   4        1.07       -4.62      6.06 o 
   2   8   4      321.75      309.33     14.50 o 
   3   8   4        1.87       -7.85      7.10 o 
   4   8   4       82.63       56.61     20.08 o 
   5   8   4        2.04      -11.99     17.32 o 
   6   8   4        0.17      -14.86     21.04 o 
   7   8   4        2.25       -1.29     24.78 o 
  -8   9   4     1327.78     1533.78    250.05 o 
  -7   9   4      583.04      622.81     93.29 o 
  -6   9   4        2.34      -27.89     28.16 o 
  -5   9   4      921.47      976.05    125.47 o 
  -4   9   4     6399.95     6481.52    310.46 o 
  -3   9   4     3339.44     3242.08    105.67 o 
  -2   9   4       54.97       38.95     11.75 o 
  -1   9   4     9470.65     9494.18    276.81 o 
   0   9   4    17295.61    17733.52    403.12 o 
   1   9   4      865.37      887.31     37.48 o 
   2   9   4      557.91      624.94     20.66 o 
   3   9   4     4072.27     4112.18     74.81 o 
   4   9   4     3370.87     3501.00    118.47 o 
   5   9   4      153.39      148.31     29.69 o 
   6   9   4      109.26      113.36     30.78 o 
   7   9   4      931.41      930.88     62.52 o 
  -7  10   4      366.14      354.75    147.65 o 
  -6  10   4      820.94      854.14    124.15 o 
  -5  10   4      327.69      354.72     68.98 o 
  -4  10   4      127.95      133.79     31.51 o 
  -3  10   4     1677.83     1502.97     50.42 o 
  -2  10   4     5353.29     4992.72    307.34 o 
  -1  10   4     2100.08     2076.00     49.37 o 
   0  10   4      228.61      218.15     14.89 o 
   1  10   4     1027.57      986.12     26.91 o 
   2  10   4     3573.16     3600.40     85.58 o 
   3  10   4       33.27       33.79     11.67 o 
   4  10   4        0.41       -2.13     17.96 o 
   5  10   4      707.96      670.18     48.15 o 
   6  10   4      273.12      358.03     83.31 o 
   7  10   4       29.25       26.98     29.28 o 
  -7  11   4      370.44      455.75     94.75 o 
  -6  11   4       96.68       65.81     31.50 o 
  -5  11   4      978.07      978.13     64.11 o 
  -4  11   4     2741.13     2610.12    111.71 o 
  -3  11   4     3225.87     3171.37    171.73 o 
  -2  11   4        8.75       10.86     11.71 o 
  -1  11   4     5803.43     5865.39    130.61 o 
   0  11   4     1595.33     1562.63     40.99 o 
   1  11   4     1919.50     1892.67     58.59 o 
   2  11   4      452.97      474.72     20.55 o 
   3  11   4     2834.73     2792.96     67.46 o 
   4  11   4      949.62      936.40     84.88 o 
   5  11   4      253.50      214.54     42.43 o 
   6  11   4      124.01      111.01     32.55 o 
   7  11   4      312.86      364.09     52.54 o 
  -7  12   4      600.43      572.18    115.39 o 
  -6  12   4     1167.88     1161.99    198.70 o 
  -5  12   4     1372.84     1397.67     83.73 o 
  -4  12   4       12.52       24.27     16.22 o 
  -3  12   4     3325.76     3446.02    472.19 o 
  -2  12   4     2629.06     2266.20    160.74 o 
  -1  12   4     2008.38     1859.75     97.81 o 
   0  12   4      693.33      639.94     23.62 o 
   1  12   4     5237.82     5310.75    161.98 o 
   2  12   4     2185.34     2286.93     68.00 o 
   3  12   4     1300.82     1226.68     40.57 o 
   4  12   4     1316.70     1204.85     63.07 o 
   5  12   4     1380.38     1419.45    121.78 o 
   6  12   4      747.97      683.36     55.06 o 
   7  12   4      124.92      148.00     40.16 o 
  -7  13   4      113.97       82.48     35.46 o 
  -6  13   4       21.21       36.27     29.14 o 
  -5  13   4      207.64      178.35     50.90 o 
  -4  13   4     2456.49     2270.06    125.66 o 
  -3  13   4     1005.61      905.27    205.84 o 
  -2  13   4      120.27       97.41     24.95 o 
  -1  13   4       99.27       51.59     17.48 o 
   0  13   4     3991.42     3750.18    230.52 o 
   1  13   4       55.14       35.88     10.61 o 
   2  13   4        7.87       20.07     15.18 o 
   3  13   4      290.61      289.75     48.28 o 
   4  13   4      786.65      815.52     52.45 o 
   5  13   4       54.40       55.31     28.70 o 
   6  13   4       15.06       16.46     26.76 o 
  -7  14   4      369.93      465.91     63.86 o 
  -6  14   4      940.05     1081.32    139.40 o 
  -5  14   4     1003.85      953.82     70.35 o 
  -4  14   4      187.89      173.30     24.72 o 
  -3  14   4     3346.54     3102.17    350.60 o 
  -2  14   4     7604.94     7363.57    687.11 o 
  -1  14   4      994.26      986.86     84.87 o 
   0  14   4      608.90      603.22     32.09 o 
   1  14   4     1434.43     1403.77     62.74 o 
   2  14   4     8765.44     9111.78    183.07 o 
   3  14   4      126.25      140.58     19.80 o 
   4  14   4      919.28      827.88     54.09 o 
   5  14   4     2031.97     2108.36     95.31 o 
   6  14   4     1243.92     1362.32     78.29 o 
  -6  15   4        4.07        9.86     34.18 o 
  -5  15   4       25.01       23.88     27.27 o 
  -4  15   4        2.69      -24.00     16.00 o 
  -3  15   4      168.26      126.80     28.10 o 
  -2  15   4       36.21       86.34     40.48 o 
  -1  15   4      116.38       92.06     25.35 o 
   0  15   4        9.21       -7.83     12.18 o 
   1  15   4        2.11       15.82     12.86 o 
   2  15   4       97.54      136.87     19.66 o 
   3  15   4       91.96      110.76     20.00 o 
   4  15   4      131.79      145.07     34.51 o 
   5  15   4        1.04       17.99     27.60 o 
   6  15   4        9.23      -23.90     33.08 o 
  -6  16   4      718.30      738.37     62.92 o 
  -5  16   4      752.22      818.36    111.10 o 
  -4  16   4       12.74      -16.45     23.11 o 
  -3  16   4     3036.74     2884.14    327.82 o 
  -2  16   4     2302.13     2437.83    104.81 o 
  -1  16   4      909.99      905.79     87.47 o 
   0  16   4       26.94        4.97     15.10 o 
   1  16   4     5803.43     5784.08    159.13 o 
   2  16   4     1492.36     1532.89     54.32 o 
   3  16   4     2601.07     2560.75     91.11 o 
   4  16   4      761.46      721.69     43.22 o 
   5  16   4      977.63     1080.84     80.19 o 
  -6  17   4        5.47       -7.68     30.13 o 
  -5  17   4       92.78      136.23     38.02 o 
  -4  17   4      661.17      619.26     55.00 o 
  -3  17   4      301.07      296.71     41.76 o 
  -2  17   4        2.73       13.05     23.71 o 
  -1  17   4      268.97      244.43     36.49 o 
   0  17   4        2.33      -28.59     19.06 o 
   1  17   4      843.53      876.67     44.56 o 
   2  17   4       70.19       50.69     18.09 o 
   3  17   4     1400.18     1442.62     60.54 o 
   4  17   4      228.41      237.53     41.49 o 
   5  17   4       86.13      141.48     39.65 o 
  -5  18   4      333.40      362.41     50.88 o 
  -4  18   4      125.97      100.93     46.84 o 
  -3  18   4      594.15      558.91     76.87 o 
  -2  18   4      931.70      981.77    142.11 o 
  -1  18   4      660.64      617.63     48.65 o 
   0  18   4      254.49      204.68     35.48 o 
   1  18   4     2041.07     2023.02     60.29 o 
   2  18   4     1849.29     1913.50     60.03 o 
   3  18   4      393.44      387.42     41.22 o 
   4  18   4       64.04       55.28     32.13 o 
   5  18   4      631.53      640.38     63.56 o 
  -5  19   4      324.80      352.97     76.87 o 
  -4  19   4     1134.67     1017.63     91.21 o 
  -3  19   4      859.69      758.82    102.84 o 
  -2  19   4      176.93      223.45     40.68 o 
  -1  19   4      187.76      256.96     39.43 o 
   0  19   4     1571.93     1515.46    152.04 o 
   1  19   4      539.41      575.78     45.18 o 
   2  19   4       28.25       10.35     18.04 o 
   3  19   4      881.88      982.39     66.56 o 
   4  19   4     1727.48     1835.92     90.10 o 
  -4  20   4        0.92      -33.67     30.75 o 
  -3  20   4        3.65      -28.99     35.31 o 
  -2  20   4      251.19      184.40     40.38 o 
  -1  20   4      767.22      694.64     95.76 o 
   0  20   4       88.23       92.35     32.42 o 
   1  20   4      441.02      454.52     51.19 o 
   2  20   4      388.95      338.09     31.44 o 
   3  20   4        5.82       -3.23     23.08 o 
   4  20   4       25.13       13.98     28.79 o 
  -4  21   4     1161.88     1089.58    138.91 o 
  -3  21   4      329.35      362.36     54.42 o 
  -2  21   4      160.26      117.54     36.93 o 
  -1  21   4      963.24      812.33     95.46 o 
   0  21   4     3125.81     3069.36    196.19 o 
   1  21   4      486.30      518.96     55.61 o 
   2  21   4       15.82      -31.44     20.96 o 
   3  21   4      932.35      863.85     56.20 o 
  -3  22   4       90.14       68.01     38.11 o 
  -2  22   4        3.20      -19.69     27.54 o 
  -1  22   4      145.47      158.45     39.26 o 
   0  22   4       31.06       24.83     29.91 o 
   1  22   4       40.24       79.80     32.17 o 
   2  22   4       10.48      -18.63     23.03 o 
  -2  23   4       68.55        8.05     32.68 o 
  -1  23   4     1341.77     1225.71    163.89 o 
   0  23   4     1096.92     1071.84     69.65 o 
   1  23   4      684.00      646.86     64.03 o 
  -8   1   5      698.97      648.03     57.88 o 
  -7   1   5     1895.80     1950.04     88.01 o 
  -6   1   5      375.15      374.52     41.40 o 
  -5   1   5     1341.38     1180.16     58.37 o 
  -4   1   5     6612.56     6762.10    131.46 o 
  -3   1   5    15501.78    15695.45    270.88 o 
  -2   1   5     2128.99     2160.31     49.52 o 
  -1   1   5    10058.51     9978.29    155.17 o 
   0   1   5     6748.94     6720.95    130.39 o 
   1   1   5    15320.94    16050.39    428.54 o 
   2   1   5      160.36      140.31     18.43 o 
   3   1   5     6924.64     6774.51    174.60 o 
   4   1   5     7413.47     7504.45    194.46 o 
   5   1   5     2096.24     2063.37     74.51 o 
   6   1   5      723.54      668.68     41.52 o 
   7   1   5     1086.13     1053.11     55.80 o 
  -8   2   5      194.45      248.56    256.99 o 
  -7   2   5       41.38       50.94     27.89 o 
  -6   2   5      269.85      251.36     35.41 o 
  -5   2   5     1009.81      912.77     51.31 o 
  -4   2   5       15.29       43.65     35.54 o 
  -3   2   5      205.22      210.50     37.83 o 
  -2   2   5     1058.27     1068.66     31.00 o 
  -1   2   5      143.52      194.27     16.12 o 
   0   2   5      324.37      307.83     12.70 o 
   1   2   5      853.08      909.20     21.68 o 
   2   2   5     3365.98     3531.11     77.79 o 
   3   2   5     1491.46     1514.96     88.17 o 
   4   2   5       14.85      -13.87     14.07 o 
   5   2   5      144.94      180.31     27.11 o 
   6   2   5       73.65       71.55     24.61 o 
   7   2   5        2.55       -1.84     23.51 o 
  -8   3   5      231.31      360.81    235.70 o 
  -7   3   5      670.76      816.67    287.52 o 
  -6   3   5      203.96      198.32     46.50 o 
  -5   3   5      390.38      397.28     97.40 o 
  -4   3   5     4217.14     4534.03    192.26 o 
  -3   3   5     8355.35     8580.61    204.84 o 
  -2   3   5     1905.51     1897.65     45.49 o 
  -1   3   5     6260.44     6426.53    104.59 o 
   0   3   5    11349.49    12080.97    212.53 o 
   1   3   5     3452.84     3663.50     63.01 o 
   2   3   5     1998.89     2061.67     46.20 o 
   3   3   5     4421.71     4355.20    114.75 o 
   4   3   5     4631.04     4808.24    113.99 o 
   5   3   5     1007.54      973.03     40.83 o 
   6   3   5        0.09       -8.96     14.89 o 
   7   3   5     1144.50      975.05     59.73 o 
  -8   4   5      261.09      352.30    203.39 o 
  -7   4   5        3.12       -7.08     34.27 o 
  -6   4   5     1438.56     1563.29    298.06 o 
  -5   4   5      478.35      457.87     69.17 o 
  -4   4   5      354.98      334.04     47.45 o 
  -3   4   5     1163.06     1170.67     36.69 o 
  -2   4   5     9499.87     9732.62    193.94 o 
  -1   4   5     1508.47     1473.85     48.11 o 
   0   4   5       28.38       18.83      7.83 o 
   1   4   5      995.79      883.25     22.09 o 
   2   4   5     9040.28     9262.28    145.44 o 
   3   4   5     1366.77     1324.77     43.52 o 
   4   4   5      207.38      213.24     30.67 o 
   5   4   5      915.11      885.36     50.47 o 
   6   4   5      838.34      817.77     52.44 o 
   7   4   5       17.26       10.27     24.61 o 
  -8   5   5       97.40       84.26     73.12 o 
  -7   5   5       98.16      161.28     39.66 o 
  -6   5   5      380.31      466.61     48.39 o 
  -5   5   5        5.48      -19.55     16.61 o 
  -4   5   5      154.04      121.15     19.52 o 
  -3   5   5     3899.76     3766.34    120.24 o 
  -2   5   5       76.53       82.36     14.73 o 
  -1   5   5     1556.89     1549.31     34.09 o 
   0   5   5     1188.13     1275.03     42.02 o 
   1   5   5     2278.84     2245.73     69.60 o 
   2   5   5      459.80      425.45     31.17 o 
   3   5   5      337.53      334.84     27.14 o 
   4   5   5     1719.46     1689.06     53.30 o 
   5   5   5      787.05      780.99     36.62 o 
   6   5   5       66.31       52.78     26.23 o 
   7   5   5      284.20      212.80     37.49 o 
  -8   6   5      144.32      170.16     57.01 o 
  -7   6   5      235.90      167.73     40.77 o 
  -6   6   5     1875.45     2041.15    203.49 o 
  -5   6   5     2657.30     2715.72    248.20 o 
  -4   6   5      282.55      262.16     24.84 o 
  -3   6   5     1375.69     1339.28     63.11 o 
  -2   6   5    10417.30    10061.07    178.86 o 
  -1   6   5     9107.12     8826.92    141.45 o 
   0   6   5     2974.56     3049.11     71.84 o 
   1   6   5     1468.10     1363.45     45.35 o 
   2   6   5     8434.46     8122.99    189.37 o 
   3   6   5     4343.91     4594.04    107.76 o 
   4   6   5      185.68      159.27     20.04 o 
   5   6   5     1151.57     1134.10     60.30 o 
   6   6   5     1979.21     1891.84     85.31 o 
   7   6   5      570.55      610.40     50.24 o 
  -8   7   5       16.65       28.72     35.91 o 
  -7   7   5        9.31        3.29     26.24 o 
  -6   7   5      163.73      214.56     36.69 o 
  -5   7   5      311.86      266.02     41.20 o 
  -4   7   5       37.07       29.51     13.98 o 
  -3   7   5        3.34        3.57     11.31 o 
  -2   7   5      454.23      460.29     31.34 o 
  -1   7   5        6.52        0.17      6.78 o 
   0   7   5       40.13       34.76      7.72 o 
   1   7   5       30.64        9.57      6.79 o 
   2   7   5      263.70      220.25     13.62 o 
   3   7   5       13.33        8.72     11.44 o 
   4   7   5      102.68       73.84     20.09 o 
   5   7   5        4.30      -18.41     19.03 o 
   6   7   5       33.20       12.35     22.84 o 
   7   7   5       41.48       -1.49     25.14 o 
  -8   8   5       88.18      161.74     44.42 o 
  -7   8   5      177.02      210.00     61.16 o 
  -6   8   5     2783.50     2916.18    359.68 o 
  -5   8   5     2315.80     2385.62    225.91 o 
  -4   8   5      870.48      803.27     36.26 o 
  -3   8   5     1567.00     1420.23     47.20 o 
  -2   8   5    18299.55    17810.88    660.47 o 
  -1   8   5     2263.87     2236.92     80.08 o 
   0   8   5      310.64      298.62     15.39 o 
   1   8   5     5996.07     6175.21    175.64 o 
   2   8   5     7686.78     7534.66    225.22 o 
   3   8   5     2499.25     2500.65     67.75 o 
   4   8   5      148.43      106.61     25.59 o 
   5   8   5     1661.67     1611.29     75.46 o 
   6   8   5     2277.92     2434.39    102.04 o 
   7   8   5      413.46      454.74     52.30 o 
  -7   9   5      140.10      139.40     71.46 o 
  -6   9   5        1.44       -9.71     22.86 o 
  -5   9   5      272.06      298.76     37.79 o 
  -4   9   5      738.04      681.68     96.67 o 
  -3   9   5      205.68      205.14     21.71 o 
  -2   9   5     1645.18     1529.93     89.01 o 
  -1   9   5     1786.75     1821.79     44.46 o 
   0   9   5      535.63      494.58     18.69 o 
   1   9   5        2.81        3.61      7.65 o 
   2   9   5       24.81       18.03      8.67 o 
   3   9   5      428.23      434.83     21.82 o 
   4   9   5      497.69      485.08     41.79 o 
   5   9   5       13.70       20.22     22.44 o 
   6   9   5      124.68      169.48     47.04 o 
   7   9   5      154.64      118.69     35.67 o 
  -7  10   5       86.50       74.00     38.75 o 
  -6  10   5     1433.67     1450.02    156.46 o 
  -5  10   5     2253.41     2250.46    292.49 o 
  -4  10   5       48.85       65.26     23.47 o 
  -3  10   5     1960.93     1915.95     98.64 o 
  -2  10   5     9369.75     9150.47    622.51 o 
  -1  10   5     3504.77     3451.63     94.63 o 
   0  10   5        0.58       -5.05      7.80 o 
   1  10   5     1799.50     1852.70     71.39 o 
   2  10   5     5339.62     5379.47    201.13 o 
   3  10   5     2484.09     2384.21     70.91 o 
   4  10   5       66.77       35.28     21.88 o 
   5  10   5      792.17      882.22     56.27 o 
   6  10   5     1452.00     1441.86     77.14 o 
   7  10   5      260.39      289.61     48.30 o 
  -7  11   5      558.32      695.92    131.40 o 
  -6  11   5        0.88       15.59     24.92 o 
  -5  11   5      567.75      514.57     46.12 o 
  -4  11   5      881.90      884.12    150.08 o 
  -3  11   5     5053.69     4660.51    437.55 o 
  -2  11   5       32.77       25.12     20.15 o 
  -1  11   5       89.78       71.29     12.78 o 
   0  11   5     2404.64     2395.53     87.33 o 
   1  11   5      694.93      676.45     23.81 o 
   2  11   5      103.04      114.65     13.23 o 
   3  11   5     1164.99     1206.10     58.91 o 
   4  11   5      728.89      749.65     49.62 o 
   5  11   5      373.04      412.32     46.55 o 
   6  11   5       15.17        4.10     25.27 o 
  -7  12   5       42.25       23.37     33.42 o 
  -6  12   5      862.71      818.71    109.51 o 
  -5  12   5     1096.30     1113.40    191.06 o 
  -4  12   5      309.76      315.82     38.65 o 
  -3  12   5     1243.35     1135.07    152.85 o 
  -2  12   5     1890.20     1791.49    107.10 o 
  -1  12   5      451.90      493.25     27.78 o 
   0  12   5      102.59       88.78     13.22 o 
   1  12   5      553.61      556.27     24.13 o 
   2  12   5     3150.25     3136.90     95.10 o 
   3  12   5      577.96      566.99     33.99 o 
   4  12   5       51.17       36.56     24.51 o 
   5  12   5      311.87      302.72     42.29 o 
   6  12   5      298.74      325.86     47.74 o 
  -7  13   5      553.67      716.68     82.54 o 
  -6  13   5      164.10      151.50     36.30 o 
  -5  13   5      558.53      599.29     82.28 o 
  -4  13   5     1541.64     1497.45     82.89 o 
  -3  13   5     2638.55     2637.48    140.04 o 
  -2  13   5       88.75       70.39     22.93 o 
  -1  13   5     1979.50     1952.67     64.99 o 
   0  13   5     2626.01     2656.50    132.38 o 
   1  13   5     5000.77     5163.60    180.34 o 
   2  13   5        7.10        9.46     19.49 o 
   3  13   5     1310.89     1268.98     51.26 o 
   4  13   5     1413.85     1457.91     72.80 o 
   5  13   5      399.39      483.05     81.29 o 
   6  13   5       22.78       -0.47     26.00 o 
  -6  14   5       37.13      -13.05     27.17 o 
  -5  14   5      585.94      512.29    105.76 o 
  -4  14   5       41.97       11.47     22.43 o 
  -3  14   5        3.01       13.29     22.11 o 
  -2  14   5       80.82       63.64     24.27 o 
  -1  14   5       39.85       40.33     16.28 o 
   0  14   5        1.63       -8.59     13.05 o 
   1  14   5      440.42      457.20     28.24 o 
   2  14   5        0.45      -17.96     11.98 o 
   3  14   5      148.25      118.78     24.13 o 
   4  14   5        2.32      -28.82     20.67 o 
   5  14   5      262.75      214.22     42.67 o 
   6  14   5       23.29      -14.55     29.20 o 
  -6  15   5      385.56      352.52     98.42 o 
  -5  15   5      114.51       97.91     33.36 o 
  -4  15   5     2133.30     2013.69    222.74 o 
  -3  15   5     1333.22     1313.67    171.78 o 
  -2  15   5      158.90      105.65     27.58 o 
  -1  15   5     1462.46     1477.78     81.82 o 
   0  15   5     2930.61     3019.73    160.61 o 
   1  15   5     3570.94     3539.73    217.75 o 
   2  15   5       82.97       76.94     17.68 o 
   3  15   5     2327.71     2263.30     76.24 o 
   4  15   5     1366.72     1336.16     71.92 o 
   5  15   5      351.19      321.71     46.79 o 
  -6  16   5      312.03      368.05     53.45 o 
  -5  16   5       64.00       15.28     29.94 o 
  -4  16   5       53.39       49.60     28.07 o 
  -3  16   5        0.54      -30.58     20.39 o 
  -2  16   5      282.69      259.25     38.39 o 
  -1  16   5       22.87        8.84     21.95 o 
   0  16   5      225.55      241.57     25.17 o 
   1  16   5      733.76      698.51     42.79 o 
   2  16   5     1780.74     1700.25     82.74 o 
   3  16   5       22.87       47.96     23.65 o 
   4  16   5       71.25       43.50     29.02 o 
   5  16   5      166.63      220.09     42.86 o 
  -5  17   5      202.75      178.96     44.79 o 
  -4  17   5     1009.00     1038.85    156.60 o 
  -3  17   5     1537.86     1631.38    246.81 o 
  -2  17   5        0.27       54.54     66.75 o 
  -1  17   5     1357.47     1243.15    138.39 o 
   0  17   5     2945.92     2810.20    373.35 o 
   1  17   5     2476.09     2455.90    123.19 o 
   2  17   5        7.33       35.65     18.81 o 
   3  17   5     1451.20     1427.77     60.52 o 
   4  17   5     1338.76     1458.31     78.87 o 
   5  17   5      759.10      863.30     66.99 o 
  -5  18   5      583.29      642.83     67.94 o 
  -4  18   5        0.10       -9.53     28.08 o 
  -3  18   5      393.19      467.55    109.39 o 
  -2  18   5      446.12      510.61     52.57 o 
  -1  18   5     1667.53     1737.27    191.24 o 
   0  18   5        6.11       -9.54     22.80 o 
   1  18   5       86.49       96.80     23.29 o 
   2  18   5     2288.18     2339.58    135.95 o 
   3  18   5      241.37      254.18     33.74 o 
   4  18   5      405.18      449.38     77.09 o 
  -4  19   5      825.52      854.82     68.17 o 
  -3  19   5      385.43      352.09     49.87 o 
  -2  19   5      642.80      592.09     72.05 o 
  -1  19   5     1186.77     1090.84    107.40 o 
   0  19   5     1556.11     1604.55    209.98 o 
   1  19   5      421.57      467.08     41.77 o 
   2  19   5      179.18      200.85     26.39 o 
   3  19   5      538.78      644.56     52.39 o 
   4  19   5      830.27      835.92     62.71 o 
  -4  20   5      145.36      108.29     40.98 o 
  -3  20   5      194.34      236.37     64.05 o 
  -2  20   5     1689.53     1790.10    227.48 o 
  -1  20   5      917.89      932.19     75.24 o 
   0  20   5      405.61      406.85     49.22 o 
   1  20   5      600.60      668.08     46.69 o 
   2  20   5     1484.55     1637.96     85.16 o 
   3  20   5      315.92      389.74     40.72 o 
  -3  21   5      636.51      561.34     78.73 o 
  -2  21   5        6.08       -6.69     28.62 o 
  -1  21   5       10.00       -4.73     29.60 o 
   0  21   5      279.21      251.13     44.23 o 
   1  21   5      139.39      131.08     36.67 o 
   2  21   5       84.02      119.10     39.57 o 
   3  21   5        0.15      -22.73     23.08 o 
  -2  22   5     1412.77     1274.83    159.25 o 
  -1  22   5     1201.58     1077.44    166.52 o 
   0  22   5        2.67       -1.85     28.17 o 
   1  22   5      381.86      393.75     51.81 o 
   2  22   5     1083.22     1172.25     77.51 o 
  -8   0   6      402.57      406.92     73.59 o 
  -7   0   6       50.93       38.30     39.45 o 
  -6   0   6     1780.28     1804.33    115.01 o 
  -5   0   6     4722.84     5244.84    228.74 o 
  -4   0   6     1953.44     1835.98     73.74 o 
  -3   0   6     1125.32     1151.61     51.52 o 
  -2   0   6     8657.90     8823.26    225.93 o 
  -1   0   6    18452.12    18466.65    363.50 o 
   0   0   6     3055.80     3575.00    100.07 o 
   1   0   6        1.34        1.95     17.26 o 
   2   0   6    11765.30    11515.24    396.22 o 
   3   0   6     5683.11     5878.99    223.29 o 
   4   0   6       66.66      141.58     34.57 o 
   5   0   6     1955.23     1889.13    102.21 o 
   6   0   6     1257.66     1327.54     86.18 o 
   7   0   6     1103.47     1204.98     88.15 o 
  -8   1   6       17.14       46.87     37.00 o 
  -7   1   6       38.99        0.81     25.50 o 
  -6   1   6       16.37       -5.20     20.85 o 
  -5   1   6       44.37       37.80     22.85 o 
  -4   1   6      102.82      116.11     17.50 o 
  -3   1   6      948.84      936.24     47.20 o 
  -2   1   6      804.12      843.56     28.72 o 
  -1   1   6      539.73      484.45     28.50 o 
   0   1   6     3505.26     3595.64     63.76 o 
   1   1   6     1166.47     1140.67     34.66 o 
   2   1   6        3.49      -16.76     11.17 o 
   3   1   6      247.61      232.19     27.04 o 
   4   1   6     2493.62     2419.82     82.17 o 
   5   1   6       35.52       35.89     19.11 o 
   6   1   6      425.05      357.16     38.22 o 
   7   1   6        0.17        7.21     34.91 o 
  -8   2   6      492.60      918.80   1020.13 o 
  -7   2   6        3.47       -3.21     25.47 o 
  -6   2   6     1203.72     1116.62     63.30 o 
  -5   2   6     4320.19     4313.77    139.62 o 
  -4   2   6     3729.03     3839.34     86.29 o 
  -3   2   6      544.00      559.68     25.24 o 
  -2   2   6     3636.29     3616.21     75.72 o 
  -1   2   6     6375.93     6238.85    109.38 o 
   0   2   6     5121.12     5520.47     92.07 o 
   1   2   6     3733.06     3892.33     67.77 o 
   2   2   6     2681.61     2636.90     68.89 o 
   3   2   6     6450.04     6265.21    166.25 o 
   4   2   6       12.32        0.60     15.46 o 
   5   2   6     2495.00     2542.43     95.80 o 
   6   2   6      599.24      535.27     40.15 o 
   7   2   6      727.40      705.55     51.90 o 
  -8   3   6      149.20      202.83     95.38 o 
  -7   3   6      592.82      834.72    207.60 o 
  -6   3   6      464.01      488.97     68.15 o 
  -5   3   6        4.89       25.71     26.92 o 
  -4   3   6      739.52      672.84     29.99 o 
  -3   3   6      802.00      728.77     33.01 o 
  -2   3   6      375.71      338.01     19.91 o 
  -1   3   6      728.53      696.70     21.68 o 
   0   3   6     2576.00     2467.16     47.71 o 
   1   3   6     3761.73     3713.80     75.45 o 
   2   3   6     1539.48     1341.80     43.75 o 
   3   3   6     1336.33     1338.46     45.82 o 
   4   3   6     1722.02     1630.93     54.16 o 
   5   3   6      403.29      399.76     30.44 o 
   6   3   6       80.31       48.94     22.32 o 
   7   3   6        9.14      -14.30     22.51 o 
  -8   4   6      193.03      252.38    143.25 o 
  -7   4   6        9.37       31.95     30.48 o 
  -6   4   6      536.93      620.74     74.52 o 
  -5   4   6     3176.33     3388.09    391.35 o 
  -4   4   6     1038.88      944.68     39.14 o 
  -3   4   6        1.96      -13.67      9.92 o 
  -2   4   6     4432.80     4429.58    124.42 o 
  -1   4   6     5328.78     5278.19     95.00 o 
   0   4   6       72.31       39.25      8.40 o 
   1   4   6      312.38      294.87     14.21 o 
   2   4   6     6434.95     6680.43    145.99 o 
   3   4   6     3734.77     3773.34     93.82 o 
   4   4   6      208.85      220.04     25.70 o 
   5   4   6      199.46      157.98     23.63 o 
   6   4   6      981.39      949.18     57.39 o 
   7   4   6       23.87       26.21     27.82 o 
  -8   5   6      260.47      253.27    101.16 o 
  -7   5   6      994.88     1221.64    211.32 o 
  -6   5   6      508.21      596.06     55.90 o 
  -5   5   6       27.93        0.12     20.33 o 
  -4   5   6     3321.85     3237.53    109.52 o 
  -3   5   6     4101.13     4228.72    156.06 o 
  -2   5   6     1236.52     1162.46     35.28 o 
  -1   5   6      914.59      969.45     26.39 o 
   0   5   6     7527.18     7422.28    178.59 o 
   1   5   6     7787.75     8315.33    189.47 o 
   2   5   6     2157.70     2044.08     58.34 o 
   3   5   6      158.91      188.79     23.88 o 
   4   5   6     3601.84     3613.34     93.81 o 
   5   5   6     1090.74     1091.58     45.18 o 
   6   5   6        3.92      -10.13     26.80 o 
   7   5   6       58.60       59.77     31.16 o 
  -7   6   6       66.25       60.77     32.53 o 
  -6   6   6       11.54       -9.75     24.29 o 
  -5   6   6      592.36      550.20     34.52 o 
  -4   6   6      213.78      178.91     23.95 o 
  -3   6   6       36.07       14.62     12.56 o 
  -2   6   6      431.19      445.50     21.63 o 
  -1   6   6     1051.90     1117.10     29.31 o 
   0   6   6       68.75       59.04     11.51 o 
   1   6   6      351.47      342.28     31.15 o 
   2   6   6     1083.09     1021.09     32.14 o 
   3   6   6      634.42      580.56     33.74 o 
   4   6   6      163.67      179.29     22.65 o 
   5   6   6      115.22       79.86     27.60 o 
   6   6   6      237.03      229.15     49.75 o 
   7   6   6        1.02      -21.15     24.00 o 
  -7   7   6      950.21     1095.41    186.76 o 
  -6   7   6      777.18      828.96    191.51 o 
  -5   7   6      141.68       79.11     26.59 o 
  -4   7   6     2613.16     2571.66    120.71 o 
  -3   7   6     6792.03     6654.67    261.43 o 
  -2   7   6     1259.45     1214.34     36.78 o 
  -1   7   6      370.39      406.16     18.06 o 
   0   7   6     7874.60     8177.70    264.65 o 
   1   7   6     4354.72     4497.98    148.06 o 
   2   7   6     1963.30     2035.55     50.32 o 
   3   7   6      277.76      304.00     30.04 o 
   4   7   6     4414.47     4411.65    109.71 o 
   5   7   6     1503.00     1437.24     77.37 o 
   6   7   6       75.82       69.85     46.57 o 
   7   7   6      383.90      341.69     47.02 o 
  -7   8   6       54.04       72.08     37.71 o 
  -6   8   6       25.65       -9.39     30.00 o 
  -5   8   6       96.56       62.59     24.22 o 
  -4   8   6       11.23        4.09     19.29 o 
  -3   8   6      456.01      438.26     31.65 o 
  -2   8   6      430.83      366.91     25.59 o 
  -1   8   6       13.61        2.54      8.34 o 
   0   8   6      310.16      285.80     17.08 o 
   1   8   6       20.47        6.56      8.78 o 
   2   8   6       52.08       32.03     13.54 o 
   3   8   6       12.28       -5.74     12.16 o 
   4   8   6        9.25       30.08     54.04 o 
   5   8   6        0.04       -4.14     20.13 o 
   6   8   6       87.64      114.25     32.15 o 
  -7   9   6      981.88      987.86    154.07 o 
  -6   9   6      812.20      886.88    146.15 o 
  -5   9   6        0.12       -9.90     20.46 o 
  -4   9   6     2849.15     2625.56    220.54 o 
  -3   9   6     1500.95     1379.21    122.92 o 
  -2   9   6     1846.37     1904.13    110.68 o 
  -1   9   6     1456.97     1407.17     59.63 o 
   0   9   6     5079.20     5095.04    122.36 o 
   1   9   6     4653.54     4780.09    151.63 o 
   2   9   6     1647.83     1656.10     63.43 o 
   3   9   6      784.49      801.91     49.57 o 
   4   9   6     1914.60     1938.14     85.71 o 
   5   9   6     2196.86     2223.14     94.08 o 
   6   9   6        4.24       -8.10     24.46 o 
  -7  10   6       38.92       26.93     30.75 o 
  -6  10   6      371.82      317.29     44.60 o 
  -5  10   6      329.86      282.12     89.81 o 
  -4  10   6      713.49      664.39     49.47 o 
  -3  10   6       55.36       44.01     15.20 o 
  -2  10   6      757.75      676.82     35.34 o 
  -1  10   6     1164.42     1103.40     50.55 o 
   0  10   6        0.89       -8.67      8.76 o 
   1  10   6     1470.92     1447.10     69.23 o 
   2  10   6      172.80      183.62     27.14 o 
   3  10   6     1617.43     1665.95    130.13 o 
   4  10   6      168.18      200.86     32.86 o 
   5  10   6      277.45      315.35     42.88 o 
   6  10   6      282.09      270.20     42.67 o 
  -7  11   6      810.34      812.32    132.23 o 
  -6  11   6      342.28      364.68     86.19 o 
  -5  11   6        0.97      -15.80     21.54 o 
  -4  11   6     1940.61     1756.58    177.59 o 
  -3  11   6     1690.54     1712.16    203.26 o 
  -2  11   6      151.62      145.53     17.84 o 
  -1  11   6      712.13      741.39     32.24 o 
   0  11   6     3609.28     3642.27    162.56 o 
   1  11   6     2199.04     2178.93    123.04 o 
   2  11   6      101.08      136.89     17.71 o 
   3  11   6        9.28       -1.79     37.77 o 
   4  11   6     2844.68     2854.54    147.25 o 
   5  11   6      267.60      259.94     51.19 o 
   6  11   6      141.57      137.61     36.94 o 
  -7  12   6       37.05       12.73     32.67 o 
  -6  12   6      718.96      752.10    102.91 o 
  -5  12   6     1720.03     1716.55    337.52 o 
  -4  12   6      606.64      588.38     48.55 o 
  -3  12   6       88.54       65.81     24.33 o 
  -2  12   6     1473.60     1390.74     49.98 o 
  -1  12   6     7916.87     7846.07    365.70 o 
   0  12   6       21.02       15.90     11.30 o 
   1  12   6       36.78       10.37     10.85 o 
   2  12   6     2695.66     2848.98     82.29 o 
   3  12   6      845.08      863.17     51.89 o 
   4  12   6      136.55      113.01     30.53 o 
   5  12   6      347.06      280.05     41.54 o 
   6  12   6     1037.94     1064.10     68.67 o 
  -6  13   6      150.62      168.92     68.71 o 
  -5  13   6      179.10      201.11     38.11 o 
  -4  13   6      291.88      320.98     56.93 o 
  -3  13   6      353.73      343.19     41.01 o 
  -2  13   6      159.69      167.57     29.63 o 
  -1  13   6      109.23      127.23     17.84 o 
   0  13   6        1.65        3.42     11.32 o 
   1  13   6      425.22      462.27     24.29 o 
   2  13   6       71.67       46.89     18.55 o 
   3  13   6      731.02      757.32     50.16 o 
   4  13   6      183.70      144.14     33.65 o 
   5  13   6      212.57      214.58     40.73 o 
  -6  14   6      372.61      381.20     65.31 o 
  -5  14   6     1469.72     1451.68    278.14 o 
  -4  14   6      413.18      426.03     48.07 o 
  -3  14   6      338.13      279.48     38.97 o 
  -2  14   6     1786.99     1682.79    153.67 o 
  -1  14   6     3963.49     3684.62    183.31 o 
   0  14   6     3362.24     3348.56    152.89 o 
   1  14   6     2258.54     2303.14    157.35 o 
   2  14   6      576.63      583.54     42.13 o 
   3  14   6     2454.21     2429.55    164.18 o 
   4  14   6       27.62        8.95     25.29 o 
   5  14   6      649.50      655.35     75.47 o 
  -6  15   6        0.01       28.68     30.02 o 
  -5  15   6        0.96        9.20     28.76 o 
  -4  15   6       10.26      -30.85     23.31 o 
  -3  15   6        3.45      -25.71     21.11 o 
  -2  15   6       62.86       36.08     39.94 o 
  -1  15   6      149.61      137.70     39.50 o 
   0  15   6      249.77      205.01     20.08 o 
   1  15   6      123.83      119.62     23.77 o 
   2  15   6        6.61       -6.59     18.51 o 
   3  15   6      165.40      177.02     36.09 o 
   4  15   6       13.97        1.65     25.94 o 
   5  15   6        0.78      -32.22     27.38 o 
  -5  16   6     1010.50     1069.76    103.10 o 
  -4  16   6      380.85      417.09     87.55 o 
  -3  16   6       57.93       18.70     26.51 o 
  -2  16   6     1902.32     1934.68    217.77 o 
  -1  16   6     2802.86     2704.55    402.13 o 
   0  16   6      853.64      805.99     54.34 o 
   1  16   6      600.50      569.52     34.63 o 
   2  16   6     3332.60     3474.56    222.88 o 
   3  16   6     2581.83     2583.53    104.43 o 
   4  16   6      189.78      179.60     38.63 o 
   5  16   6       27.39       22.93     31.16 o 
  -5  17   6       39.89       42.03     31.59 o 
  -4  17   6      350.26      426.44     53.94 o 
  -3  17   6      153.64      177.26     65.81 o 
  -2  17   6      130.18      120.91     33.88 o 
  -1  17   6       64.74       56.59     28.57 o 
   0  17   6     1707.83     1595.03     78.35 o 
   1  17   6      721.99      662.89     44.09 o 
   2  17   6       31.56        8.81     19.98 o 
   3  17   6       21.63       30.17     29.17 o 
   4  17   6      431.92      483.32     53.61 o 
  -4  18   6      508.31      511.14     60.90 o 
  -3  18   6        7.25        3.29     38.78 o 
  -2  18   6      705.94      726.56     59.83 o 
  -1  18   6     1180.19     1059.99    141.88 o 
   0  18   6      234.40      273.67     42.27 o 
   1  18   6      161.98      132.15     24.55 o 
   2  18   6     1586.36     1654.03     81.50 o 
   3  18   6      576.15      581.93     55.95 o 
   4  18   6      282.59      325.31     91.29 o 
  -4  19   6      347.24      309.62     50.90 o 
  -3  19   6      995.35      970.72     66.85 o 
  -2  19   6      334.57      312.32     48.13 o 
  -1  19   6       69.67       49.38     35.68 o 
   0  19   6     1306.85     1314.87    129.25 o 
   1  19   6      754.67      696.82     98.21 o 
   2  19   6        5.11      -16.05     22.43 o 
   3  19   6      266.13      332.49     47.32 o 
  -3  20   6       61.62       80.70     37.59 o 
  -2  20   6      513.78      449.05    160.03 o 
  -1  20   6      422.47      459.15     56.02 o 
   0  20   6      172.48      175.15     39.62 o 
   1  20   6       54.36       58.01     27.53 o 
   2  20   6      136.32       74.00     25.83 o 
  -2  21   6      587.86      727.60     65.53 o 
  -1  21   6      210.47      203.56     43.29 o 
   0  21   6     1060.74     1094.35    129.56 o 
   1  21   6      916.02     1030.12     71.47 o 
   2  21   6       49.41       19.93     33.40 o 
  -1  22   6       43.20       30.23     38.74 o 
   0  22   6        4.28      -15.54     29.81 o 
  -7   1   7      915.29      896.72     61.52 o 
  -6   1   7     1460.38     1517.70     75.20 o 
  -5   1   7       25.06       19.09     18.10 o 
  -4   1   7     2676.57     2582.61     66.97 o 
  -3   1   7     2883.14     2926.15     69.37 o 
  -2   1   7     6324.41     6445.84    123.91 o 
  -1   1   7       49.46       26.94     10.53 o 
   0   1   7     5177.10     5221.75    128.48 o 
   1   1   7     6074.90     6261.04    117.07 o 
   2   1   7     2228.75     2113.14     73.04 o 
   3   1   7     2122.47     2067.15     73.58 o 
   4   1   7     1075.36      997.94     49.11 o 
   5   1   7     1216.71     1268.54     58.65 o 
   6   1   7      271.82      327.79     38.22 o 
  -7   2   7       35.73       21.84     40.17 o 
  -6   2   7      108.48      136.05     31.08 o 
  -5   2   7      936.05      894.15     43.92 o 
  -4   2   7      475.34      474.97     29.41 o 
  -3   2   7      238.85      225.33     20.85 o 
  -2   2   7      136.95      117.38     15.66 o 
  -1   2   7     1508.49     1416.89     43.53 o 
   0   2   7     1787.86     1769.56     54.22 o 
   1   2   7        9.76      -12.77      8.51 o 
   2   2   7     1358.15     1353.49     45.74 o 
   3   2   7     1423.42     1389.91     48.61 o 
   4   2   7       65.04       71.42     22.05 o 
   5   2   7      512.34      458.51     31.91 o 
   6   2   7      218.78      216.97     28.06 o 
  -7   3   7      792.32     1071.89    333.48 o 
  -6   3   7     1703.47     1829.66    306.52 o 
  -5   3   7        0.27       -7.34     19.70 o 
  -4   3   7      405.36      399.99     33.13 o 
  -3   3   7     4808.20     4939.16    181.39 o 
  -2   3   7     2653.43     2476.68     82.48 o 
  -1   3   7       16.90        2.50      9.92 o 
   0   3   7     1506.47     1592.94     40.51 o 
   1   3   7     6975.59     7417.90    137.04 o 
   2   3   7      184.92      159.71     19.65 o 
   3   3   7      281.48      275.16     25.42 o 
   4   3   7     2329.68     2313.55     69.88 o 
   5   3   7     1476.79     1455.80     98.30 o 
   6   3   7      401.45      389.61     53.71 o 
  -7   4   7       24.50       14.54     31.10 o 
  -6   4   7      114.05      109.36     32.62 o 
  -5   4   7     2772.35     2796.14    232.69 o 
  -4   4   7      937.91      967.82     44.73 o 
  -3   4   7       25.50        0.23     12.35 o 
  -2   4   7      564.11      492.77     24.19 o 
  -1   4   7     9419.53     9534.39    339.23 o 
   0   4   7     2237.06     2325.68     47.82 o 
   1   4   7      193.20      223.36     17.59 o 
   2   4   7     3575.19     3662.13    124.18 o 
   3   4   7     4007.72     3976.35     99.79 o 
   4   4   7      808.77      702.63     35.74 o 
   5   4   7       12.60      -22.35     15.45 o 
   6   4   7      260.46      288.98     42.10 o 
  -7   5   7      699.62      754.52    166.09 o 
  -6   5   7      867.93      919.00     60.97 o 
  -5   5   7      321.38      376.15     35.40 o 
  -4   5   7      208.78      190.07     21.99 o 
  -3   5   7      922.70      863.01     33.45 o 
  -2   5   7     1746.00     1754.71     51.73 o 
  -1   5   7        0.78       11.95     14.44 o 
   0   5   7     1714.26     1830.50     55.75 o 
   1   5   7      786.42      839.07     28.72 o 
   2   5   7     1088.59     1180.18     98.36 o 
   3   5   7       31.12        7.76     12.92 o 
   4   5   7      594.39      635.91     38.65 o 
   5   5   7      297.92      283.95     39.27 o 
   6   5   7       26.41      -23.50     24.41 o 
  -7   6   7      389.40      464.19     58.42 o 
  -6   6   7      533.37      509.85     55.46 o 
  -5   6   7     1119.21     1057.32     49.37 o 
  -4   6   7     1917.34     2068.71     86.23 o 
  -3   6   7      125.13      138.00     18.51 o 
  -2   6   7     4561.57     4528.77    115.59 o 
  -1   6   7     5204.45     5306.20    159.17 o 
   0   6   7     6564.37     6907.84    223.02 o 
   1   6   7      312.81      318.17     20.71 o 
   2   6   7     2854.58     2979.40    105.30 o 
   3   6   7     2226.67     2090.15     92.52 o 
   4   6   7     1304.22     1227.49     47.44 o 
   5   6   7      224.27      205.96     34.59 o 
   6   6   7      938.76      883.92     58.81 o 
  -7   7   7       38.69       28.37     30.12 o 
  -6   7   7       51.16       30.96     31.71 o 
  -5   7   7      179.65      135.34     31.43 o 
  -4   7   7        0.48        5.46     15.41 o 
  -3   7   7      970.87      947.74     35.40 o 
  -2   7   7      254.26      246.23     21.18 o 
  -1   7   7       13.53       12.15     10.61 o 
   0   7   7       65.77       34.20     10.88 o 
   1   7   7     1300.83     1362.22     39.77 o 
   2   7   7       84.61       89.55     24.00 o 
   3   7   7      128.60      120.08     20.60 o 
   4   7   7       60.55       30.32     16.61 o 
   5   7   7       78.24       79.93     27.82 o 
   6   7   7        0.01      -26.24     23.87 o 
  -7   8   7       75.80       76.63     36.92 o 
  -6   8   7      344.81      320.95     66.44 o 
  -5   8   7     1459.06     1393.67    124.95 o 
  -4   8   7      891.37      900.33     47.15 o 
  -3   8   7        0.83      -15.81     11.64 o 
  -2   8   7     2748.72     2667.69    132.12 o 
  -1   8   7    10287.85    10748.17    323.01 o 
   0   8   7     2838.94     3005.03    101.84 o 
   1   8   7       38.43       23.53     12.35 o 
   2   8   7     1492.73     1518.55     69.23 o 
   3   8   7     5241.57     5456.06    129.48 o 
   4   8   7      933.33      813.20    103.16 o 
   5   8   7      220.56      242.52     46.22 o 
   6   8   7      795.46      725.34     58.49 o 
  -7   9   7       69.14       46.26     32.27 o 
  -6   9   7      124.86      105.30     33.77 o 
  -5   9   7        1.87       14.32     24.27 o 
  -4   9   7        1.94      -18.05     17.72 o 
  -3   9   7     1206.56     1079.30     38.94 o 
  -2   9   7        9.88       -3.45     13.26 o 
  -1   9   7       92.90       97.41     14.76 o 
   0   9   7       23.82        9.99     10.28 o 
   1   9   7      797.85      753.29     41.25 o 
   2   9   7      112.52      108.51     18.99 o 
   3   9   7        4.56      -19.46     12.97 o 
   4   9   7      300.89      282.78     39.37 o 
   5   9   7      481.64      563.98     53.30 o 
   6   9   7        1.51      -27.51     23.28 o 
  -7  10   7       47.72       34.16     32.89 o 
  -6  10   7      193.04      223.71     71.15 o 
  -5  10   7     1363.59     1444.18    190.38 o 
  -4  10   7      381.31      361.09     41.50 o 
  -3  10   7     1796.71     1719.65    114.03 o 
  -2  10   7      987.37      920.46     46.77 o 
  -1  10   7     1000.36     1007.92     40.61 o 
   0  10   7     1353.51     1349.21     52.22 o 
   1  10   7       85.20       88.67     15.70 o 
   2  10   7     2656.57     2769.94    113.67 o 
   3  10   7     1761.98     1697.56     75.17 o 
   4  10   7      624.90      634.02     47.69 o 
   5  10   7       51.38       42.16     27.68 o 
   6  10   7      793.91      803.27     60.05 o 
  -6  11   7      616.16      633.99     73.65 o 
  -5  11   7       37.66       52.24     27.80 o 
  -4  11   7      341.98      262.05     37.24 o 
  -3  11   7     1945.19     1846.10    134.83 o 
  -2  11   7     2478.08     2383.38    114.62 o 
  -1  11   7       19.70       -3.76     10.81 o 
   0  11   7      285.36      266.22     20.43 o 
   1  11   7      578.68      590.49     27.93 o 
   2  11   7      526.62      524.52     30.24 o 
   3  11   7       14.09       -7.84     19.43 o 
   4  11   7     1458.66     1378.69    129.42 o 
   5  11   7      691.62      718.50     57.57 o 
  -6  12   7      179.13      188.56     75.64 o 
  -5  12   7      298.83      263.57     41.83 o 
  -4  12   7      272.48      257.94     39.14 o 
  -3  12   7      178.80      161.75     32.63 o 
  -2  12   7       92.82       87.57     17.79 o 
  -1  12   7     1887.70     1907.12    138.44 o 
   0  12   7      253.30      250.47     30.74 o 
   1  12   7        6.62      -18.49     12.33 o 
   2  12   7     1311.85     1233.94     62.30 o 
   3  12   7     1087.92     1084.12     82.47 o 
   4  12   7      168.77      213.95     37.19 o 
   5  12   7       14.12        5.39     35.57 o 
  -6  13   7      799.72      907.21    174.56 o 
  -5  13   7        1.83      -35.46     23.64 o 
  -4  13   7      532.12      568.51    107.97 o 
  -3  13   7     2177.86     2038.33    188.99 o 
  -2  13   7     3375.41     3212.38    368.26 o 
  -1  13   7       21.00        5.55     14.66 o 
   0  13   7     1597.63     1648.87    101.45 o 
   1  13   7     3157.93     3482.37     94.50 o 
   2  13   7     1774.89     1699.93     76.00 o 
   3  13   7       15.80       21.48     23.50 o 
   4  13   7      697.37      731.23     53.63 o 
   5  13   7     1326.37     1334.84    124.14 o 
  -6  14   7       12.24      -10.00     30.87 o 
  -5  14   7       20.66       -8.08     28.11 o 
  -4  14   7      189.51      135.11     43.33 o 
  -3  14   7       26.46       20.91     23.30 o 
  -2  14   7      317.76      284.88     39.21 o 
  -1  14   7      336.61      348.12     27.69 o 
   0  14   7      435.38      459.51     27.50 o 
   1  14   7      289.13      266.28     30.72 o 
   2  14   7       36.53       34.81     26.82 o 
   3  14   7        0.60      -16.80     22.84 o 
   4  14   7        2.83      -17.87     24.98 o 
   5  14   7       14.39       15.03     29.44 o 
  -5  15   7        6.83      -38.32     25.54 o 
  -4  15   7      364.19      313.78     93.37 o 
  -3  15   7     2087.48     2038.40    203.85 o 
  -2  15   7     2463.90     2345.55    399.84 o 
  -1  15   7       20.95       -0.86     22.47 o 
   0  15   7     1802.35     1862.53    110.09 o 
   1  15   7     3307.51     3632.91    186.23 o 
   2  15   7     1333.67     1230.02    161.14 o 
   3  15   7       22.20      -20.15     24.54 o 
   4  15   7      486.03      516.72     55.32 o 
  -5  16   7       60.98       24.35     31.76 o 
  -4  16   7       25.13       -4.93     29.09 o 
  -3  16   7       64.19       43.29     29.00 o 
  -2  16   7       17.05        4.72     24.52 o 
  -1  16   7      589.67      574.77     53.92 o 
   0  16   7      270.91      250.46     33.58 o 
   1  16   7       62.19      101.25     25.82 o 
   2  16   7       66.05       50.32     28.58 o 
   3  16   7      107.84       81.18     31.87 o 
   4  16   7        0.93      -31.29     28.63 o 
  -4  17   7      503.66      568.04     86.69 o 
  -3  17   7      843.07      789.00    139.37 o 
  -2  17   7      967.41     1029.70    110.86 o 
  -1  17   7        4.11       25.95     27.75 o 
   0  17   7     1438.55     1488.96     95.74 o 
   1  17   7     1585.67     1615.24     75.70 o 
   2  17   7      739.92      842.30     57.86 o 
   3  17   7       50.58       11.51     29.01 o 
  -4  18   7       75.13       63.30     52.42 o 
  -3  18   7       16.08       11.33     31.66 o 
  -2  18   7      746.55      687.52     81.76 o 
  -1  18   7      548.44      490.30     54.20 o 
   0  18   7      216.94      165.36     43.07 o 
   1  18   7       21.51       -3.73     21.98 o 
   2  18   7      380.84      355.65     46.55 o 
   3  18   7       57.86       -3.38     28.66 o 
  -3  19   7      663.44      691.75    150.36 o 
  -2  19   7      102.40       82.23     36.29 o 
  -1  19   7       50.39       76.34     34.55 o 
   0  19   7      151.26      101.03     35.02 o 
   1  19   7     1243.12     1248.87     73.74 o 
   2  19   7      150.52      119.36     34.54 o 
  -2  20   7      310.73      291.27     67.84 o 
  -1  20   7     1448.24     1440.83    193.48 o 
   0  20   7      292.17      296.58     47.74 o 
   1  20   7       18.75        9.08     30.33 o 
  -7   0   8      339.65      545.79     80.08 o 
  -6   0   8       49.12       -1.31     33.94 o 
  -5   0   8     1771.04     1778.52     89.61 o 
  -4   0   8     2532.90     2916.02    203.21 o 
  -3   0   8      855.37      859.73     48.12 o 
  -2   0   8      330.76      347.81     33.82 o 
  -1   0   8     4686.47     4797.26    138.02 o 
   0   0   8     7875.81     8365.92    330.33 o 
   1   0   8       26.74       44.62     25.61 o 
   2   0   8     2108.60     2165.90    108.42 o 
   3   0   8      124.28      102.71     32.51 o 
   4   0   8     5131.27     4922.91    204.50 o 
   5   0   8       66.23       68.57     34.43 o 
   6   0   8      164.26      160.06     46.78 o 
  -7   1   8       29.94       59.69     30.75 o 
  -6   1   8      105.22       77.17     30.32 o 
  -5   1   8        1.26        1.96     15.56 o 
  -4   1   8       26.21       14.73     15.11 o 
  -3   1   8       36.74       27.92     13.47 o 
  -2   1   8      459.84      403.40     23.58 o 
  -1   1   8       15.21      -14.25     12.48 o 
   0   1   8      371.80      361.82     35.36 o 
   1   1   8      154.29      130.63     24.97 o 
   2   1   8      283.43      248.11     23.71 o 
   3   1   8      214.33      171.78     36.55 o 
   4   1   8        2.69       26.79     21.53 o 
   5   1   8      270.40      243.10     63.10 o 
   6   1   8      124.40      132.27     26.54 o 
  -7   2   8      510.97      815.51    271.98 o 
  -6   2   8       30.33       -5.50     24.14 o 
  -5   2   8     1332.68     1290.47     48.24 o 
  -4   2   8     2592.53     2590.61     69.31 o 
  -3   2   8      877.43      830.95     33.73 o 
  -2   2   8       44.03       27.69     13.01 o 
  -1   2   8     4858.31     4970.22    100.72 o 
   0   2   8     3654.01     3732.63     78.42 o 
   1   2   8       12.69       16.90     13.15 o 
   2   2   8      257.41      285.45     24.90 o 
   3   2   8     2092.90     2024.43     63.27 o 
   4   2   8      758.40      679.36     36.69 o 
   5   2   8      342.98      310.86     31.21 o 
   6   2   8      519.65      541.09     44.07 o 
  -7   3   8      216.01      284.48    176.90 o 
  -6   3   8      890.55      897.84    168.65 o 
  -5   3   8      179.42      211.99     38.69 o 
  -4   3   8       20.11       22.76     16.32 o 
  -3   3   8      889.94      889.43     35.39 o 
  -2   3   8     1480.77     1357.70     46.05 o 
  -1   3   8      923.45      886.32     32.13 o 
   0   3   8      565.31      535.98     24.01 o 
   1   3   8     5294.79     5349.37    170.08 o 
   2   3   8        2.52       -7.86     12.60 o 
   3   3   8      507.77      475.91     30.80 o 
   4   3   8      210.79      254.20     27.52 o 
   5   3   8      868.47      843.88     42.49 o 
   6   3   8       96.38       78.44     32.09 o 
  -7   4   8        7.01       12.75     35.39 o 
  -6   4   8        8.53       35.27     28.26 o 
  -5   4   8      830.86      791.08     49.45 o 
  -4   4   8     1799.38     1785.70     55.46 o 
  -3   4   8      118.32      146.73     20.42 o 
  -2   4   8      337.42      322.51     23.99 o 
  -1   4   8     1327.32     1363.74     40.92 o 
   0   4   8     1944.82     2074.75     74.88 o 
   1   4   8      249.22      232.03     37.48 o 
   2   4   8      163.62      153.07     20.54 o 
   3   4   8     2472.81     2244.07     90.86 o 
   4   4   8     1225.47     1267.09     50.18 o 
   5   4   8       38.75        8.03     18.10 o 
   6   4   8       83.49       65.70     30.63 o 
  -7   5   8      117.83       99.02     39.18 o 
  -6   5   8      707.20      724.47    102.01 o 
  -5   5   8      151.06      140.80     27.35 o 
  -4   5   8      596.60      567.64     31.54 o 
  -3   5   8     2681.54     2689.28     68.48 o 
  -2   5   8     3244.74     3250.38     95.35 o 
  -1   5   8     1282.27     1224.75     47.84 o 
   0   5   8     2756.53     2830.64     84.06 o 
   1   5   8     5088.35     5298.05    146.24 o 
   2   5   8     3138.54     3032.05     81.82 o 
   3   5   8      419.64      404.34     37.94 o 
   4   5   8      389.56      419.59     32.33 o 
   5   5   8     1100.78     1065.37     61.17 o 
   6   5   8      440.05      442.89     53.04 o 
  -7   6   8        8.03      -27.55     28.60 o 
  -6   6   8       24.88       33.07     27.58 o 
  -5   6   8      161.65      141.86     27.65 o 
  -4   6   8      803.10      807.85     36.72 o 
  -3   6   8      130.89      167.00     21.42 o 
  -2   6   8       16.17       10.82     13.65 o 
  -1   6   8      434.63      434.80     23.89 o 
   0   6   8       34.60       30.18     11.26 o 
   1   6   8       73.93       67.07     17.20 o 
   2   6   8       63.62       51.06     16.70 o 
   3   6   8      326.02      304.34     28.29 o 
   4   6   8      137.05      105.12     22.23 o 
   5   6   8        5.39        3.64     24.54 o 
   6   6   8       10.56        0.41     30.83 o 
  -7   7   8      330.60      376.04    116.44 o 
  -6   7   8      523.10      554.67     80.43 o 
  -5   7   8     1165.15     1175.10     72.09 o 
  -4   7   8      780.63      726.85     61.29 o 
  -3   7   8     3030.78     2971.41    207.06 o 
  -2   7   8     4638.24     4882.90    195.05 o 
  -1   7   8     2335.71     2256.96     67.89 o 
   0   7   8     1234.09     1318.61     38.23 o 
   1   7   8     2334.66     2529.51     87.58 o 
   2   7   8     3463.38     3443.71     97.05 o 
   3   7   8      222.83      160.68     22.50 o 
   4   7   8      866.07      794.50     39.41 o 
   5   7   8     1467.20     1543.21     77.89 o 
  -6   8   8       26.80       29.79     27.20 o 
  -5   8   8      396.34      352.61     44.63 o 
  -4   8   8       74.94       63.94     21.67 o 
  -3   8   8      129.13      110.69     19.28 o 
  -2   8   8      263.58      296.78     24.99 o 
  -1   8   8      239.87      239.35     21.50 o 
   0   8   8       10.44       -8.35     10.21 o 
   1   8   8      142.65       91.93     19.19 o 
   2   8   8      189.48      129.20     32.06 o 
   3   8   8      163.92      123.97     23.26 o 
   4   8   8      144.19      115.35     29.14 o 
   5   8   8        9.53       17.75     26.39 o 
  -6   9   8      748.31      824.73    135.35 o 
  -5   9   8     1002.54     1094.47    205.42 o 
  -4   9   8        2.31      -25.57     19.47 o 
  -3   9   8     2387.28     2435.32    129.58 o 
  -2   9   8     2605.47     2673.24    169.56 o 
  -1   9   8      976.23      951.92     46.19 o 
   0   9   8      544.11      553.89     31.54 o 
   1   9   8     3554.36     3671.36    202.67 o 
   2   9   8     1666.28     1604.25     55.00 o 
   3   9   8      835.53      802.63     39.94 o 
   4   9   8      987.82      950.37     63.37 o 
   5   9   8     1070.47     1081.99     65.90 o 
  -6  10   8        0.37      -13.27     27.57 o 
  -5  10   8      462.61      565.92     94.50 o 
  -4  10   8     1205.44     1083.84    164.27 o 
  -3  10   8        7.12        5.82     15.49 o 
  -2  10   8      187.47      195.35     26.96 o 
  -1  10   8      773.19      718.01     31.46 o 
   0  10   8       58.71       32.96     16.75 o 
   1  10   8       69.39       85.00     20.15 o 
   2  10   8      230.31      272.69     27.61 o 
   3  10   8     1786.19     1712.13    160.15 o 
   4  10   8      105.16      111.59     40.41 o 
   5  10   8       17.71       27.55     28.02 o 
  -6  11   8      451.68      539.21    117.05 o 
  -5  11   8      366.61      450.42     51.15 o 
  -4  11   8      167.32      147.35     34.59 o 
  -3  11   8      844.36      832.20     97.61 o 
  -2  11   8     1784.40     1834.32    123.23 o 
  -1  11   8      372.40      320.69     25.84 o 
   0  11   8      731.44      734.97     36.30 o 
   1  11   8     1194.72     1240.67     63.73 o 
   2  11   8     1680.03     1765.08    107.33 o 
   3  11   8       20.48       20.05     26.80 o 
   4  11   8      196.17      203.28     37.44 o 
   5  11   8      790.11      769.21     86.17 o 
  -6  12   8       31.35       33.47     33.27 o 
  -5  12   8      341.44      387.08     49.96 o 
  -4  12   8     1283.62     1144.70    130.00 o 
  -3  12   8        7.17       -4.30     22.12 o 
  -2  12   8      719.80      678.03     51.66 o 
  -1  12   8     1657.56     1553.15     97.42 o 
   0  12   8     3139.42     3367.69    134.86 o 
   1  12   8       17.89       -5.36     16.49 o 
   2  12   8      304.65      311.85     51.91 o 
   3  12   8     1174.60     1157.50     66.82 o 
   4  12   8     1194.75     1245.29     69.97 o 
  -5  13   8      230.76      245.04     53.28 o 
  -4  13   8      139.19      108.18     34.79 o 
  -3  13   8      107.77      108.03     33.05 o 
  -2  13   8      666.52      638.56     58.68 o 
  -1  13   8      300.30      341.82     28.20 o 
   0  13   8        0.76      -19.91     15.63 o 
   1  13   8      808.46      794.32     40.31 o 
   2  13   8       29.92      -15.30     22.60 o 
   3  13   8      124.94       82.48     30.59 o 
   4  13   8       83.27       77.12     33.31 o 
  -5  14   8      752.29      733.73     83.98 o 
  -4  14   8     1052.17     1058.96    112.91 o 
  -3  14   8      560.32      504.81     81.24 o 
  -2  14   8      341.32      323.90     42.85 o 
  -1  14   8     2664.94     2724.70    124.77 o 
   0  14   8     1726.93     1806.96     96.23 o 
   1  14   8      271.12      246.39     81.51 o 
   2  14   8      439.89      426.15     46.75 o 
   3  14   8     1296.38     1276.19     69.49 o 
   4  14   8      530.65      638.77     60.44 o 
  -5  15   8        6.94      -39.99     26.66 o 
  -4  15   8       45.90       62.22     32.19 o 
  -3  15   8       19.73       10.04     26.51 o 
  -2  15   8       61.91       42.89     27.77 o 
  -1  15   8        0.97      -14.45     19.05 o 
   0  15   8       16.23       10.82     18.34 o 
   1  15   8        3.92       -0.02     25.16 o 
   2  15   8       59.46       51.19     28.07 o 
   3  15   8       39.22        6.46     26.80 o 
  -4  16   8     1081.14     1081.40    140.27 o 
  -3  16   8      224.74      233.95     43.80 o 
  -2  16   8      219.66      253.63     67.63 o 
  -1  16   8     1386.18     1284.47    283.61 o 
   0  16   8     2519.66     2731.83    229.14 o 
   1  16   8        1.15      -34.87     23.24 o 
   2  16   8      265.78      210.45     70.45 o 
   3  16   8      897.04      853.98     71.73 o 
  -3  17   8      140.23       92.01     35.89 o 
  -2  17   8      181.68      192.56     68.82 o 
  -1  17   8        5.01       33.72     29.95 o 
   0  17   8       89.51      115.01     36.71 o 
   1  17   8      208.83      137.53     59.41 o 
   2  17   8      167.76      117.05     60.66 o 
  -3  18   8      231.14      206.66     43.36 o 
  -2  18   8       31.97      -10.40     34.02 o 
  -1  18   8      674.48      632.07    118.78 o 
   0  18   8      828.41      870.66     90.09 o 
   1  18   8      124.84       64.24     32.19 o 
   2  18   8       67.53       17.28     27.97 o 
  -2  19   8      297.97      365.01     53.57 o 
  -1  19   8      190.01      193.55     43.61 o 
   0  19   8      194.06      205.23     63.88 o 
   1  19   8      411.72      454.11     83.51 o 
  -6   1   9      707.30      685.51     54.19 o 
  -5   1   9      961.05     1078.10     46.09 o 
  -4   1   9       76.49       63.23     19.54 o 
  -3   1   9      885.12      805.69     34.73 o 
  -2   1   9     3408.28     3497.29     93.58 o 
  -1   1   9     1304.65     1414.01     43.38 o 
   0   1   9       79.61       47.87     18.96 o 
   1   1   9     1697.82     1637.21    101.26 o 
   2   1   9     2069.58     2035.97     63.51 o 
   3   1   9     1306.73     1172.06     47.41 o 
   4   1   9        4.60        9.82     16.45 o 
   5   1   9     1190.77     1233.32     53.51 o 
  -6   2   9        8.19      -41.11     27.41 o 
  -5   2   9      100.37       99.09     26.58 o 
  -4   2   9      673.32      598.77     41.56 o 
  -3   2   9      290.18      261.94     25.59 o 
  -2   2   9       12.01      -14.95     13.36 o 
  -1   2   9      759.95      764.17     41.06 o 
   0   2   9     1622.07     1552.82     91.03 o 
   1   2   9      137.59      123.32     25.66 o 
   2   2   9       97.94       57.96     26.97 o 
   3   2   9      694.73      655.13     35.57 o 
   4   2   9      292.09      279.64     34.44 o 
   5   2   9      115.22      130.39     25.65 o 
  -6   3   9      693.60      780.31    104.62 o 
  -5   3   9      981.92     1103.76     82.02 o 
  -4   3   9        6.34       -3.73     16.62 o 
  -3   3   9      805.95      768.83     34.89 o 
  -2   3   9     1383.90     1422.32     45.82 o 
  -1   3   9     1406.25     1439.83     44.18 o 
   0   3   9      150.13      138.66     25.21 o 
   1   3   9      295.21      278.99     35.91 o 
   2   3   9     2774.31     2670.66     76.68 o 
   3   3   9      359.28      312.86     29.71 o 
   4   3   9       47.08       54.30     20.61 o 
   5   3   9      776.79      689.88     39.89 o 
  -6   4   9       17.71        4.04     29.04 o 
  -5   4   9      635.48      653.97     67.63 o 
  -4   4   9     1325.16     1310.40     48.59 o 
  -3   4   9     1414.60     1485.19     54.55 o 
  -2   4   9       27.79       14.19     14.35 o 
  -1   4   9     2149.34     2219.29     57.96 o 
   0   4   9     1973.32     2008.82    129.97 o 
   1   4   9      816.73      693.70     42.87 o 
   2   4   9      419.16      427.06     29.43 o 
   3   4   9      455.99      443.29     31.74 o 
   4   4   9     1241.39     1196.60     50.06 o 
   5   4   9      180.79      164.26     28.18 o 
  -6   5   9      771.89      689.25    113.03 o 
  -5   5   9      254.36      210.35     32.65 o 
  -4   5   9       13.26       59.49     19.48 o 
  -3   5   9      234.44      278.38     26.55 o 
  -2   5   9     1314.30     1388.87     65.05 o 
  -1   5   9      142.33      114.33     18.32 o 
   0   5   9     1111.95     1078.04     91.76 o 
   1   5   9     1245.23     1327.49     75.94 o 
   2   5   9      969.80      889.20     39.94 o 
   3   5   9      159.85      147.85     27.94 o 
   4   5   9        0.05       -6.26     16.58 o 
   5   5   9      341.19      436.14     63.92 o 
  -6   6   9       62.12       89.46     35.24 o 
  -5   6   9      423.48      427.33     40.41 o 
  -4   6   9     2390.60     2477.65    120.84 o 
  -3   6   9      593.25      613.51     32.11 o 
  -2   6   9        8.57       14.80     14.96 o 
  -1   6   9     3730.58     4002.00    111.87 o 
   0   6   9     3841.15     3832.37    197.56 o 
   1   6   9     2201.21     2144.15     81.38 o 
   2   6   9        4.17      -13.24     15.12 o 
   3   6   9     1260.21     1284.89     50.49 o 
   4   6   9      848.38      762.71     40.59 o 
   5   6   9       88.69       38.32     27.04 o 
  -6   7   9       42.80       38.94     32.77 o 
  -5   7   9        4.80        4.73     24.53 o 
  -4   7   9      111.52       78.27     21.10 o 
  -3   7   9      165.44      144.63     22.02 o 
  -2   7   9       24.23       30.66     15.54 o 
  -1   7   9       17.74        1.31     13.94 o 
   0   7   9      109.26      130.19     28.43 o 
   1   7   9       41.06       32.07     22.47 o 
   2   7   9      254.81      265.36     27.14 o 
   3   7   9       56.85       43.26     21.68 o 
   4   7   9       50.41      -19.71     21.79 o 
   5   7   9        0.04      -35.07     23.38 o 
  -6   8   9      371.21      391.31     51.27 o 
  -5   8   9      645.08      627.99     56.08 o 
  -4   8   9      797.60      855.22     40.09 o 
  -3   8   9     1882.86     2067.34     83.92 o 
  -2   8   9      712.54      691.79     34.92 o 
  -1   8   9     1077.16     1122.89     54.96 o 
   0   8   9     2946.03     3167.20    198.04 o 
   1   8   9     2854.80     2834.10    221.77 o 
   2   8   9      551.91      569.34     33.37 o 
   3   8   9     1112.44     1160.10     78.00 o 
   4   8   9     1219.81     1221.52     67.77 o 
   5   8   9      141.40      124.84     33.63 o 
  -6   9   9      267.36      215.40     42.70 o 
  -5   9   9       99.42       80.00     34.04 o 
  -4   9   9        0.35       15.61     22.26 o 
  -3   9   9        0.42       -4.99     15.86 o 
  -2   9   9       74.18       63.98     18.43 o 
  -1   9   9       26.69       -4.73     14.41 o 
   0   9   9      147.41      162.74     30.79 o 
   1   9   9      646.08      521.17     41.73 o 
   2   9   9      337.50      339.73     53.43 o 
   3   9   9       18.82       18.62     18.65 o 
   4   9   9       86.56       73.01     46.01 o 
  -5  10   9      308.19      268.11     43.80 o 
  -4  10   9     2626.92     2529.92    177.53 o 
  -3  10   9     1516.22     1487.45    119.89 o 
  -2  10   9      214.34      145.53     22.62 o 
  -1  10   9      539.38      537.07     30.92 o 
   0  10   9     1257.32     1315.06     65.90 o 
   1  10   9      587.65      629.28     44.48 o 
   2  10   9        4.71       28.50     19.09 o 
   3  10   9     1399.63     1450.22     72.62 o 
   4  10   9      688.75      710.75     56.80 o 
  -5  11   9      428.30      451.25    135.50 o 
  -4  11   9        0.72       14.13     25.78 o 
  -3  11   9      506.58      513.17     41.97 o 
  -2  11   9      888.11      807.81     36.53 o 
  -1  11   9      300.67      333.84     37.04 o 
   0  11   9       10.37      -28.79     19.20 o 
   1  11   9     1132.77     1097.82    129.76 o 
   2  11   9     1408.53     1328.51    118.98 o 
   3  11   9        5.62       12.41     27.59 o 
   4  11   9       14.51       -9.17     23.30 o 
  -5  12   9        2.93       21.80     29.87 o 
  -4  12   9      845.12      834.15    123.22 o 
  -3  12   9      470.83      523.26     49.96 o 
  -2  12   9        1.75        1.02     15.92 o 
  -1  12   9      508.39      477.85     74.42 o 
   0  12   9      608.50      662.88     49.97 o 
   1  12   9      158.58      189.43     56.02 o 
   2  12   9        7.66      -14.02     37.08 o 
   3  12   9      592.94      526.61     49.80 o 
   4  12   9      365.71      412.19     50.66 o 
  -4  13   9       38.68        1.94     28.15 o 
  -3  13   9      967.83      897.72    123.05 o 
  -2  13   9     1764.55     1773.40    114.83 o 
  -1  13   9      465.23      487.69     47.76 o 
   0  13   9       11.72      -16.77     24.29 o 
   1  13   9     1669.99     1611.94    140.23 o 
   2  13   9     1331.09     1350.76    116.34 o 
   3  13   9      215.45      141.83     37.93 o 
  -4  14   9       19.85      -25.16     27.31 o 
  -3  14   9      172.35      169.79     45.62 o 
  -2  14   9        0.04        6.28     20.78 o 
  -1  14   9      205.13      191.91     31.06 o 
   0  14   9       13.49       -4.87     23.94 o 
   1  14   9       56.16       20.49     37.68 o 
   2  14   9       18.90       -0.97     26.21 o 
   3  14   9       21.98        4.78     27.96 o 
  -4  15   9        1.59       -3.55     29.21 o 
  -3  15   9      750.81      707.05     59.73 o 
  -2  15   9     1268.38     1187.49    266.04 o 
  -1  15   9      939.86     1086.68     64.78 o 
   0  15   9       87.70       26.91     42.67 o 
   1  15   9      630.17      604.73     69.37 o 
   2  15   9     1058.18     1013.78     88.16 o 
  -3  16   9       39.27       37.39     31.15 o 
  -2  16   9       11.76       -2.17     28.92 o 
  -1  16   9        2.20      -18.38     32.32 o 
   0  16   9       65.44        9.67     33.94 o 
   1  16   9       67.88       82.18     43.09 o 
   2  16   9       59.52       79.26     49.94 o 
  -2  17   9     1161.75     1105.92    187.46 o 
  -1  17   9      261.09      206.70     65.11 o 
   1  17   9      408.97      348.00     61.71 o 
  -6   0  10      238.46      250.75     64.45 o 
  -5   0  10       76.02       12.78     38.83 o 
  -4   0  10     1138.82     1100.12     64.52 o 
  -3   0  10     1602.77     1656.18     76.55 o 
  -2   0  10      135.30      114.51     29.03 o 
  -1   0  10     1325.57     1350.67     90.91 o 
   0   0  10     2509.11     2428.78    127.26 o 
   1   0  10     2500.46     2549.14    130.14 o 
   2   0  10      284.85      219.03     44.22 o 
   3   0  10     1351.52     1312.00     65.06 o 
   4   0  10     1795.49     1723.21     79.66 o 
  -6   1  10        5.34      -18.06     34.65 o 
  -5   1  10       50.32       -2.44     19.45 o 
  -4   1  10       62.73       40.84     19.48 o 
  -3   1  10       46.48       18.67     28.75 o 
  -2   1  10       37.04      -11.43     15.48 o 
  -1   1  10       52.92       45.97     24.14 o 
   0   1  10        0.07      -23.01     19.41 o 
   1   1  10       39.32       22.31     21.09 o 
   2   1  10       14.03        6.20     19.95 o 
   3   1  10       58.08       48.84     19.08 o 
   4   1  10       11.51        9.50     20.41 o 
  -6   2  10      174.20      175.04     37.07 o 
  -5   2  10       16.68      -26.79     21.09 o 
  -4   2  10     1475.09     1526.63     54.61 o 
  -3   2  10     1240.51     1257.62     46.92 o 
  -2   2  10      153.72      151.94     21.98 o 
  -1   2  10      201.15      195.80     31.79 o 
   0   2  10     2646.81     2859.46    102.94 o 
   1   2  10     2376.20     2179.82     83.15 o 
   2   2  10        9.79       -1.66     18.84 o 
   3   2  10      314.87      340.38     32.04 o 
   4   2  10     2103.24     2221.23     74.09 o 
  -6   3  10      223.99      214.90     37.48 o 
  -5   3  10      496.41      559.72     48.66 o 
  -4   3  10      171.94      194.33     27.79 o 
  -3   3  10       37.51       17.76     17.41 o 
  -2   3  10     1390.30     1334.88     70.61 o 
  -1   3  10      480.12      474.58     41.86 o 
   0   3  10       39.89       28.99     21.32 o 
   1   3  10        4.24      -23.67     18.44 o 
   2   3  10      467.08      451.38     38.76 o 
   3   3  10      312.19      300.63     31.29 o 
   4   3  10        0.70      -23.71     18.29 o 
  -6   4  10       78.72       57.11     37.11 o 
  -5   4  10       42.41       25.77     21.35 o 
  -4   4  10      465.17      513.62     37.60 o 
  -3   4  10      527.77      568.80     33.18 o 
  -2   4  10      122.40      105.92     20.36 o 
  -1   4  10       81.90       20.78     23.96 o 
   0   4  10     1404.31     1438.17     70.05 o 
   1   4  10      586.72      586.67     41.41 o 
   2   4  10       40.16       31.29     21.20 o 
   3   4  10      723.92      682.20     37.92 o 
   4   4  10      442.81      409.29     49.73 o 
  -6   5  10      163.39      153.14     41.48 o 
  -5   5  10      734.09      851.47     43.65 o 
  -4   5  10      146.33      198.35     27.03 o 
  -3   5  10      439.38      395.31     31.52 o 
  -2   5  10     1452.18     1485.85     49.32 o 
  -1   5  10     1222.70     1273.32     63.79 o 
   0   5  10      365.04      400.92     41.36 o 
   1   5  10      758.09      753.91     46.60 o 
   2   5  10      850.51      809.33     48.91 o 
   3   5  10      516.06      469.11     36.80 o 
   4   5  10        4.06      -25.52     17.01 o 
  -5   6  10        2.14       13.44     24.20 o 
  -4   6  10      195.76      213.16     27.02 o 
  -3   6  10       23.54       33.97     17.91 o 
  -2   6  10      147.20      138.35     31.78 o 
  -1   6  10      300.47      302.93     43.62 o 
   0   6  10      353.96      474.65     44.79 o 
   1   6  10      242.56      251.72     34.67 o 
   2   6  10       21.95        2.74     21.66 o 
   3   6  10       36.26       -3.24     18.66 o 
   4   6  10       28.99      -27.85     18.56 o 
  -5   7  10      840.77      898.11    167.71 o 
  -4   7  10      223.43      246.50     39.03 o 
  -3   7  10     1267.76     1236.64     90.63 o 
  -2   7  10      968.94      964.51     67.44 o 
  -1   7  10     3183.70     3353.43    114.71 o 
   0   7  10      349.71      357.11     42.00 o 
   1   7  10     1010.39      957.84     54.36 o 
   2   7  10     1679.66     1662.54     97.72 o 
   3   7  10      838.53      763.94     41.03 o 
   4   7  10        2.94      -23.36     25.23 o 
  -5   8  10       29.89       91.99     34.64 o 
  -4   8  10       65.93       37.66     20.42 o 
  -3   8  10      226.97      176.17     25.12 o 
  -2   8  10       23.59       15.84     17.27 o 
  -1   8  10        1.07       19.05     20.69 o 
   0   8  10       93.13       57.25     25.78 o 
   1   8  10       80.19       64.32     26.05 o 
   2   8  10        8.26      -15.85     20.77 o 
   3   8  10      119.47       74.51     22.86 o 
   4   8  10       29.58       37.07     27.99 o 
  -5   9  10      997.25     1005.15    155.23 o 
  -4   9  10       41.99       61.91     25.97 o 
  -3   9  10      602.48      574.45     36.56 o 
  -2   9  10     1274.93     1345.28     78.50 o 
  -1   9  10     2070.45     2197.75    119.51 o 
   0   9  10      264.30      228.15     41.44 o 
   1   9  10      951.34      962.98     55.41 o 
   2   9  10     1716.88     1719.30     75.90 o 
   3   9  10      615.08      547.67     48.84 o 
  -5  10  10        0.33       22.79     29.72 o 
  -4  10  10      583.43      593.84     52.38 o 
  -3  10  10       94.88       60.58     21.44 o 
  -2  10  10        3.40      -16.27     16.88 o 
  -1  10  10       51.25       20.97     26.35 o 
   0  10  10      934.91      927.69     94.02 o 
   1  10  10      226.23      190.20     33.84 o 
   2  10  10       47.80       38.17     29.12 o 
   3  10  10       72.10       61.46     29.36 o 
  -4  11  10       83.53      113.71     35.21 o 
  -3  11  10      108.32       67.51     26.88 o 
  -2  11  10      497.92      551.52     37.48 o 
  -1  11  10      535.86      627.96     40.86 o 
   0  11  10       68.21       74.41     27.62 o 
   1  11  10      626.83      721.05     53.95 o 
   2  11  10      662.75      599.85     77.07 o 
   3  11  10      267.47      301.15     43.26 o 
  -4  12  10      413.65      416.69     59.06 o 
  -3  12  10      163.22      152.21     30.99 o 
  -2  12  10      105.70       96.71     22.23 o 
  -1  12  10      310.59      350.97     45.63 o 
   0  12  10      797.74      761.45    101.04 o 
   1  12  10      498.17      545.66     50.67 o 
   2  12  10        0.23       24.06     37.01 o 
  -3  13  10        5.38      -31.35     20.90 o 
  -2  13  10      159.50      181.69     35.86 o 
  -1  13  10       97.62      130.85     45.45 o 
   0  13  10       23.56       22.97     26.06 o 
   1  13  10       23.01       25.93     39.18 o 
   2  13  10      397.10      455.44     69.91 o 
  -3  14  10      731.79      721.58    139.25 o 
  -2  14  10       76.25       76.98     26.98 o 
  -1  14  10       67.61       54.22     24.65 o 
   0  14  10     1391.76     1470.76    100.10 o 
   1  14  10      547.08      440.42     67.92 o 
  -2  15  10        1.14      -34.15     28.75 o 
  -1  15  10       77.43       64.26     35.45 o 
   0  15  10       33.55       44.39     39.21 o 
   1  15  10       24.67       24.85     36.13 o 
  -5   1  11      536.27      622.82     72.86 o 
  -4   1  11      859.32      988.34     46.30 o 
  -3   1  11       29.53        7.78     18.32 o 
  -2   1  11     1235.92     1297.45     56.40 o 
  -1   1  11     1630.50     1710.22     83.82 o 
   0   1  11      726.12      651.11     53.24 o 
   1   1  11       70.42      100.31     28.20 o 
   2   1  11     1950.62     1926.35    141.56 o 
   3   1  11     1023.69      997.13     56.36 o 
  -5   2  11        0.80      -26.47     20.45 o 
  -4   2  11      197.01      190.95     28.13 o 
  -3   2  11      668.06      701.80     40.51 o 
  -2   2  11       50.72       32.88     27.07 o 
  -1   2  11        0.11       -7.10     23.47 o 
   0   2  11        4.53      -27.03     18.71 o 
   1   2  11      339.18      348.85     40.22 o 
   2   2  11       77.77      113.26     31.44 o 
   3   2  11       58.44       63.88     26.92 o 
  -5   3  11      473.60      483.29     40.58 o 
  -4   3  11      342.38      401.96     35.39 o 
  -3   3  11       71.81       97.46     23.13 o 
  -2   3  11      787.19      902.62     72.40 o 
  -1   3  11      945.21     1068.84     60.47 o 
   0   3  11      495.73      552.57     43.12 o 
   1   3  11      170.30      136.89     30.91 o 
   2   3  11     1575.41     1483.62     69.61 o 
   3   3  11      603.43      561.43     49.09 o 
  -5   4  11        6.43      -13.52     20.88 o 
  -4   4  11      333.58      338.19     33.91 o 
  -3   4  11     1218.03     1194.23     48.46 o 
  -2   4  11       71.72       92.11     35.20 o 
  -1   4  11       12.35       32.43     25.88 o 
   0   4  11      690.75      658.06     46.84 o 
   1   4  11      528.90      577.08     49.80 o 
   2   4  11      320.26      348.27     41.60 o 
   3   4  11      116.57       87.93     28.38 o 
  -5   5  11      180.01      186.62     38.99 o 
  -4   5  11       90.56      101.98     24.87 o 
  -3   5  11       56.62       56.77     20.78 o 
  -2   5  11       58.04       59.66     24.53 o 
  -1   5  11     1358.40     1462.34    115.42 o 
   0   5  11      159.16      154.91     32.58 o 
   1   5  11       45.65       44.86     26.00 o 
   2   5  11      210.75      196.92     34.21 o 
   3   5  11      218.50      237.31     36.41 o 
  -4   6  11      542.80      514.86     39.59 o 
  -3   6  11      942.66     1092.54     49.97 o 
  -2   6  11      887.11      963.64     48.66 o 
  -1   6  11      269.91      252.91     39.42 o 
   0   6  11      348.82      342.34     42.26 o 
   1   6  11     2539.44     2702.42    214.17 o 
   2   6  11       59.41       12.58     24.90 o 
   3   6  11      126.24      123.70     30.79 o 
  -4   7  11        2.06      -22.39     21.17 o 
  -3   7  11      294.17      265.58     30.00 o 
  -2   7  11       22.05       37.15     23.25 o 
  -1   7  11       24.41       -5.39     23.45 o 
   0   7  11       75.29      105.05     31.01 o 
   1   7  11        3.42       10.44     24.83 o 
   2   7  11       33.75       21.23     25.43 o 
   3   7  11       70.66       66.28     29.10 o 
  -4   8  11      444.75      498.20     39.95 o 
  -3   8  11      856.01      927.26     50.91 o 
  -2   8  11      904.59     1019.63     83.57 o 
  -1   8  11       13.11      -29.29     24.13 o 
   0   8  11     1230.79     1310.06     67.95 o 
   1   8  11      881.16      941.37     56.87 o 
   2   8  11      245.62      305.17     41.83 o 
  -4   9  11        1.91      -21.39     23.37 o 
  -3   9  11        1.92        9.27     20.25 o 
  -2   9  11      188.99      193.68     31.78 o 
  -1   9  11        4.64      -34.18     22.79 o 
   0   9  11       16.86       -1.99     24.72 o 
   1   9  11        4.57      -22.94     23.03 o 
   2   9  11      325.18      347.92     43.60 o 
  -3  10  11     1198.09     1243.88     89.29 o 
  -2  10  11      257.97      276.41     36.88 o 
  -1  10  11       25.35       16.18     27.01 o 
   0  10  11      615.02      660.20     53.08 o 
   1  10  11     1072.46     1023.60     90.18 o 
   2  10  11       53.12       32.92     28.75 o 
  -3  11  11        0.17      -23.23     21.90 o 
  -2  11  11      246.95      226.51     34.61 o 
  -1  11  11      343.79      374.14     50.48 o 
   0  11  11       42.03       32.23     28.38 o 
   1  11  11       93.75       70.50     32.07 o 
  -2  12  11      141.12      208.92     45.44 o 
  -1  12  11      110.43       76.74     31.06 o 
   0  12  11      224.79      251.93     92.70 o 
   1  12  11      246.11      279.47     41.06 o 
  -4   0  12      160.77      126.89     44.96 o 
  -3   0  12      751.72      866.18     62.16 o 
  -2   0  12      347.42      440.30     72.10 o 
  -1   0  12        0.21      -24.91     31.34 o 
   0   0  12      485.48      604.87     67.15 o 
   1   0  12     1783.26     1799.61    113.92 o 
   2   0  12      110.35       32.17     37.82 o 
  -4   1  12       14.58       -7.69     22.18 o 
  -3   1  12       34.47       24.29     25.81 o 
  -2   1  12        9.53       27.33     30.21 o 
  -1   1  12       24.95       17.19     28.05 o 
   0   1  12       15.20      -32.56     25.10 o 
   1   1  12       12.58        7.66     25.52 o 
   2   1  12       29.30        2.66     24.62 o 
  -3   2  12      797.55      943.40     52.68 o 
  -2   2  12      722.27      779.05     58.46 o 
  -1   2  12        0.76      -25.98     25.24 o 
   0   2  12      579.91      598.40     47.77 o 
   1   2  12      745.29      740.95     50.70 o 
   2   2  12      583.27      595.33     46.64 o 
  -3   3  12        1.92       -6.13     25.21 o 
  -2   3  12       63.96       69.06     30.98 o 
  -1   3  12      322.96      318.69     67.30 o 
   0   3  12      580.17      644.81     50.30 o 
   1   3  12       14.14      -20.68     23.30 o 
   2   3  12       97.28       91.09     32.05 o 
  -3   4  12      818.85      946.49     53.58 o 
  -2   4  12      431.24      449.39     59.30 o 
  -1   4  12       53.63      -15.56     26.72 o 
   0   4  12      469.79      499.40     51.48 o 
   1   4  12      438.19      465.15     48.20 o 
   2   4  12      229.26      179.79     36.15 o 
  -3   5  12       53.05       68.24     28.94 o 
  -2   5  12      225.79      259.06     54.36 o 
  -1   5  12      944.63     1101.14     65.53 o 
   0   5  12      648.87      665.08     50.17 o 
   1   5  12       55.21       59.97     28.92 o 
  -3   6  12      234.94      204.37     55.27 o 
  -2   6  12      226.28      293.17     45.69 o 
  -1   6  12        3.08       -2.27     33.39 o 
   0   6  12       75.04       97.74     33.51 o 
   1   6  12      110.34       68.30     28.13 o 
  -2   7  12      284.85      281.73    126.70 o 
  -1   7  12      860.20      958.24     62.25 o 
   0   7  12      466.68      529.08    164.15 o 
   1   7  12        0.03       -8.29     26.56 o 
  -2   8  12       49.70       37.57     32.37 o 
  -1   8  12        0.93      -19.51     26.02 o 
   0   8  12       12.82      -24.13     25.50 o 
  -1   9  12      667.97      709.67     80.78 o 
                                                 
